# Supplementary material for: Independent Large Scale Duplications in Multiple M. tuberculosis Lineages Overlapping the Same Genomic Region
Source: PLoS One. 2012 Feb 7;7(2):e26038. doi: 10.1371/journal.pone.0026038 (PMC3274525; doi:10.1371/journal.pone.0026038)
Supplement: Data S1 — List of coordinates and genes in the duplicated strains which underwent paired-end sequencing (M41, M141, CDC606), their intersection, and hypergeometric enrichment tests for functional significance. (XLS) [file pone.0026038.s001.xls]

## Sheet: Hypergeometric_tests
strain:	M41	M141	CDC606		Intersection of all 3 strains		Hypergeometric tests on intersection (up to 0.05 uncorrected P value; groups must have membership greater than 1: column J)
genes:	Rv3182-Rv3644	Rv3193c-Rv3495c	Rv3128c-Rv3427c		Rv3193c-Rv3427c
coordinates:	3561951-3914339	3549789-4082013	3493908-3844681		3549789-3844681		COG	# Specified Genes	Whole Genome	Specified Gene %	Whole Genome %	P Value	Corrected P Value
no. of genes:	473	312	309		244		Nucleotide transport and metabolism	13	63	6.84	1.58	0	0
	Rv3182	Rv3193c	Rv3128c		Rv3193c		Replication, recombination and repair	19	194	10	4.85	0.001	0.021
	Rv3183	Rv3194c	Rv3129		Rv3194c		Cell cycle control, cell division, chromosome partitioning	5	28	2.63	0.7	0.008	0.144
	Rv3184	Rv3195	Rv3130c		Rv3195		Energy production and conversion	17	210	8.95	5.25	0.01	0.199
	Rv3185	Rv3196	Rv3131		Rv3196		Cell motility	3	11	1.58	0.28	0.012	0.226
	Rv3186	Rv3196A	Rv3132c		Rv3196A		General function prediction only	29	436	15.26	10.9	0.014	0.268
	Rv3187	Rv3197	Rv3133c		Rv3197		Coenzyme transport and metabolism	10	119	5.26	2.98	0.03	0.572
	Rv3188	Rv3197A	Rv3134c		Rv3197A
	Rv3189	Rv3198A	Rv3135		Rv3198A		Enzyme Classification (EC)	# Specified Genes	Whole Genome	Specified Gene %	Whole Genome %	P Value	Corrected P Value
	Rv3190c	Rv3198c	Rv3136		Rv3198c		Phosphomannomutase.	2	2	3.33	0.05	0	0.012
	Rv3191c	Rv3199c	Rv3137		Rv3199c		Phosphoribosylaminoimidazole carboxylase.	2	2	3.33	0.05	0	0.012
	Rv3192	Rv3200c	Rv3138		Rv3200c		Dimethylallyltranstransferase.	2	4	3.33	0.1	0.001	0.068
	Rv3193c	Rv3201c	Rv3139		Rv3201c		Geranyltranstransferase.	2	4	3.33	0.1	0.001	0.068
	Rv3194c	Rv3202c	Rv3140		Rv3202c		IMP dehydrogenase.	2	4	3.33	0.1	0.001	0.068
	Rv3195	Rv3203	Rv3141		Rv3203		Succinate dehydrogenase.	2	6	3.33	0.15	0.003	0.166
	Rv3196	Rv3204	Rv3142c		Rv3204		Enoyl-CoA hydratase.	2	12	3.33	0.3	0.013	0.669
	Rv3196A	Rv3205c	Rv3143		Rv3205c		1-deoxy-D-xylulose-5-phosphate synthase.	1	2	1.67	0.05	0.03	1.567
	Rv3197	Rv3206c	Rv3144c		Rv3206c		4-hydroxy-3-methylbut-2-enyl diphosphate reductase.	1	2	1.67	0.05	0.03	1.567
	Rv3197A	Rv3207c	Rv3145		Rv3207c		Carbonate dehydratase.	1	2	1.67	0.05	0.03	1.567
	Rv3198A	Rv3208	Rv3146		Rv3208		Dihydrolipoyl dehydrogenase.	1	2	1.67	0.05	0.03	1.567
	Rv3198c	Rv3208A	Rv3147		Rv3208A		Glycerol-3-phosphate dehydrogenase.	1	2	1.67	0.05	0.03	1.567
	Rv3199c	Rv3209	Rv3148		Rv3209		Isocitrate dehydrogenase (NADP(+)).	1	2	1.67	0.05	0.03	1.567
	Rv3200c	Rv3210c	Rv3149		Rv3210c		Maltose phosphorylase.	1	2	1.67	0.05	0.03	1.567
	Rv3201c	Rv3211	Rv3150		Rv3211		Phosphoglycerate mutase.	1	2	1.67	0.05	0.03	1.567
	Rv3202c	Rv3212	Rv3151		Rv3212		Thiosulfate sulfurtransferase.	1	2	1.67	0.05	0.03	1.567
	Rv3203	Rv3213c	Rv3152		Rv3213c		Transferred entry: 2.5.1.48.	1	2	1.67	0.05	0.03	1.567
	Rv3204	Rv3214	Rv3153		Rv3214		Transferred entry: 2.5.1.49.	1	2	1.67	0.05	0.03	1.567
	Rv3205c	Rv3215	Rv3154		Rv3215		Uracil phosphoribosyltransferase.	1	2	1.67	0.05	0.03	1.567
	Rv3206c	Rv3216	Rv3155		Rv3216		Serine-type D-Ala-D-Ala carboxypeptidase.	1	3	1.67	0.08	0.044	2.316
	Rv3207c	Rv3217c	Rv3156		Rv3217c
	Rv3208	Rv3218	Rv3157		Rv3218		KEGG	# Specified Genes	Whole Genome	Specified Gene %	Whole Genome %	P Value	Corrected P Value
	Rv3208A	Rv3219	Rv3158		Rv3219		Biosynthesis of steroids	5	16	3.6	0.4	0	0.01
	Rv3209	Rv3220c	Rv3159c		Rv3220c		Purine metabolism	9	69	6.47	1.73	0	0.029
	Rv3210c	Rv3221A	Rv3160c		Rv3221A		Terpenoid biosynthesis	3	6	2.16	0.15	0.001	0.05
	Rv3211	Rv3221c	Rv3161c		Rv3221c		Pyrimidine metabolism	6	45	4.32	1.13	0.003	0.23
	Rv3212	Rv3222c	Rv3162c		Rv3222c		Butanoate metabolism	6	53	4.32	1.33	0.007	0.492
	Rv3213c	Rv3223c	Rv3163c		Rv3223c		Citrate cycle (TCA cycle)	4	24	2.88	0.6	0.007	0.5
	Rv3214	Rv3224	Rv3164c		Rv3224		Benzoate degradation via CoA ligation	5	39	3.6	0.98	0.008	0.569
	Rv3215	Rv3224A	Rv3165c		Rv3224A		Fructose and mannose metabolism	3	13	2.16	0.33	0.008	0.557
	Rv3216	Rv3224B	Rv3166c		Rv3224B		Starch and sucrose metabolism	3	16	2.16	0.4	0.015	0.983
	Rv3217c	Rv3225c	Rv3167c		Rv3225c		Reductive carboxylate cycle (CO2 fixation)	3	17	2.16	0.43	0.017	1.153
	Rv3218	Rv3226c	Rv3168		Rv3226c		Lipopolysaccharide biosynthesis	3	18	2.16	0.45	0.02	1.336
	Rv3219	Rv3227	Rv3169		Rv3227		Valine, leucine and isoleucine degradation	5	59	3.6	1.48	0.037	2.481
	Rv3220c	Rv3228	Rv3170		Rv3228		Tryptophan metabolism	4	43	2.88	1.08	0.045	3.008
	Rv3221A	Rv3229c	Rv3171c		Rv3229c		Biosynthesis of siderophore group nonribosomal peptides	2	11	1.44	0.28	0.048	3.229
	Rv3221c	Rv3230c	Rv3172c		Rv3230c
	Rv3222c	Rv3231c	Rv3173c		Rv3231c		Pathway Ontology	# Specified Genes	Whole Genome	Specified Gene %	Whole Genome %	P Value	Corrected P Value
	Rv3223c	Rv3232c	Rv3174		Rv3232c		GDP-D-rhamnose biosynthesis	3	4	4.35	0.1	0	0.001
	Rv3224	Rv3233c	Rv3175		Rv3233c		GDP-mannose metabolism	3	3	4.35	0.08	0	0
	Rv3224A	Rv3234c	Rv3176c		Rv3234c		maltose degradation	2	2	2.9	0.05	0	0.011
	Rv3224B	Rv3235	Rv3177		Rv3235		mixed acid fermentation	4	13	5.8	0.33	0	0.002
	Rv3225c	Rv3236c	Rv3178		Rv3236c		respiration (anaerobic)	5	15	7.25	0.38	0	0
	Rv3226c	Rv3237c	Rv3179		Rv3237c		respiration (anaerobic)-- electron acceptors reaction list	4	7	5.8	0.18	0	0
	Rv3227	Rv3238c	Rv3180c		Rv3238c		salvage pathways of pyrimidine deoxyribonucleotides	2	2	2.9	0.05	0	0.011
	Rv3228	Rv3239c	Rv3181c		Rv3239c		colanic acid building blocks biosynthesis	3	12	4.35	0.3	0.001	0.036
	Rv3229c	Rv3240c	Rv3182		Rv3240c		enterobactin biosynthesis	2	3	2.9	0.08	0.001	0.034
	Rv3230c	Rv3241c	Rv3183		Rv3241c		(deoxy)ribose phosphate degradation	2	4	2.9	0.1	0.002	0.066
	Rv3231c	Rv3242c	Rv3184		Rv3242c		salvage pathways of pyrimidine ribonucleotides	2	4	2.9	0.1	0.002	0.066
	Rv3232c	Rv3243c	Rv3185		Rv3243c		purine nucleotides <i>de novo</i> biosynthesis I	3	22	4.35	0.55	0.006	0.215
	Rv3233c	Rv3244c	Rv3186		Rv3244c		fatty acid biosynthesis - initial steps	2	9	2.9	0.23	0.009	0.366
	Rv3234c	Rv3245c	Rv3187		Rv3245c		valine degradation I	2	9	2.9	0.23	0.009	0.366
	Rv3235	Rv3246c	Rv3188		Rv3246c		valine degradation II	2	9	2.9	0.23	0.009	0.366
	Rv3236c	Rv3247c	Rv3189		Rv3247c		fatty acid &beta;-oxidation I	3	39	4.35	0.98	0.025	0.96
	Rv3237c	Rv3248c	Rv3190c		Rv3248c		alanine biosynthesis I	1	2	1.45	0.05	0.034	1.323
	Rv3238c	Rv3249c	Rv3191c		Rv3249c		methionine biosynthesis IV	1	2	1.45	0.05	0.034	1.323
	Rv3239c	Rv3250c	Rv3192		Rv3250c		salvage pathways of adenine, hypoxanthine, and their nucleosides	1	2	1.45	0.05	0.034	1.323
	Rv3240c	Rv3251c	Rv3193c		Rv3251c		isoleucine degradation I	2	19	2.9	0.48	0.038	1.467
	Rv3241c	Rv3252c	Rv3194c		Rv3252c		isoleucine degradation II	2	19	2.9	0.48	0.038	1.467
	Rv3242c	Rv3253c	Rv3195		Rv3253c		glycine degradation I	1	3	1.45	0.08	0.05	1.951
	Rv3243c	Rv3254	Rv3196		Rv3254		methionine biosynthesis III	1	3	1.45	0.08	0.05	1.951
	Rv3244c	Rv3255c	Rv3196A		Rv3255c
	Rv3245c	Rv3256c	Rv3197		Rv3256c		TB Pathway	# Specified Genes	Whole Genome	Specified Gene %	Whole Genome %	P Value	Corrected P Value
	Rv3246c	Rv3257c	Rv3197A		Rv3257c		GDP-mannose biosynthesis	3	4	4.35	0.1	0	0.001
	Rv3247c	Rv3258c	Rv3198A		Rv3258c		biotin-carboxyl carrier protein	3	5	4.35	0.13	0	0.002
	Rv3248c	Rv3259	Rv3198c		Rv3259		degradation of purine ribonucleosides	2	2	2.9	0.05	0	0.014
	Rv3249c	Rv3260c	Rv3199c		Rv3260c		salvage pathways of purine and pyrimidine nucleotides	5	14	7.25	0.35	0	0
	Rv3250c	Rv3261	Rv3200c		Rv3261		thiosulfate disproportionation III (rhodanese)	2	4	2.9	0.1	0.002	0.083
	Rv3251c	Rv3262	Rv3201c		Rv3262		inosine-5'-phosphate biosynthesis II	2	5	2.9	0.13	0.003	0.137
	Rv3252c	Rv3263	Rv3202c		Rv3263		purine nucleotides <i>de novo</i> biosynthesis II	2	5	2.9	0.13	0.003	0.137
	Rv3253c	Rv3264c	Rv3203		Rv3264c		salvage pathways of adenine, hypoxanthine, and their nucleosides	2	5	2.9	0.13	0.003	0.137
	Rv3254	Rv3265c	Rv3204		Rv3265c		salvage pathways of pyrimidine ribonucleotides	2	6	2.9	0.15	0.004	0.202
	Rv3255c	Rv3266c	Rv3205c		Rv3266c		NAD salvage pathway II	2	7	2.9	0.18	0.006	0.277
	Rv3256c	Rv3267	Rv3206c		Rv3267		<i>trans,trans</i>-farnesyl diphosphate biosynthesis	2	8	2.9	0.2	0.007	0.364
	Rv3257c	Rv3268	Rv3207c		Rv3268		guanosine nucleotides <i>de novo</i> biosynthesis	2	10	2.9	0.25	0.012	0.565
	Rv3258c	Rv3269	Rv3208		Rv3269		pyridoxal 5'-phosphate biosynthesis	2	11	2.9	0.28	0.014	0.679
	Rv3259	Rv3270	Rv3208A		Rv3270		methylerythritol phosphate pathway	2	12	2.9	0.3	0.016	0.801
	Rv3260c	Rv3271c	Rv3209		Rv3271c		acrylonitrile degradation	1	2	1.45	0.05	0.034	1.662
	Rv3261	Rv3272	Rv3210c		Rv3272		alanine biosynthesis I	1	2	1.45	0.05	0.034	1.662
	Rv3262	Rv3273	Rv3211		Rv3273		mycolate biosynthesis	2	18	2.9	0.45	0.034	1.678
	Rv3263	Rv3274c	Rv3212		Rv3274c		pyrimidine deoxyribonucleosides degradation	1	2	1.45	0.05	0.034	1.662
	Rv3264c	Rv3275c	Rv3213c		Rv3275c		glycerol degradation I	1	3	1.45	0.08	0.05	2.451
	Rv3265c	Rv3276c	Rv3214		Rv3276c		glycerol degradation IV	1	3	1.45	0.08	0.05	2.451
	Rv3266c	Rv3277	Rv3215		Rv3277		octane oxidation	1	3	1.45	0.08	0.05	2.451
	Rv3267	Rv3278c	Rv3216		Rv3278c		salvage pathways of guanine, xanthine, and their nucleosides	1	3	1.45	0.08	0.05	2.451
	Rv3268	Rv3279c	Rv3217c		Rv3279c
	Rv3269	Rv3280	Rv3218		Rv3280		EC	# Specified Genes	Whole Genome	Specified Gene %	Whole Genome %	P Value	Corrected P Value
	Rv3270	Rv3281	Rv3219		Rv3281		EC# 4.1.1.21: phosphoribosylaminoimidazole carboxylase	2	2	2.15	0.05	0.001	0.046
	Rv3271c	Rv3282	Rv3220c		Rv3282		EC# 5.4.2.8: phosphomannomutase	2	2	2.15	0.05	0.001	0.046
	Rv3272	Rv3283	Rv3221A		Rv3283		EC# 2.8.1.1: thiosulfate sulfurtransferase	2	4	2.15	0.1	0.003	0.264
	Rv3273	Rv3284	Rv3221c		Rv3284		EC# 2.7.13.3: histidine kinase	3	15	3.23	0.38	0.004	0.363
	Rv3274c	Rv3285	Rv3222c		Rv3285		EC# 2.5.1.10: 2E,6E)-farnesyl diphosphate synthase	2	5	2.15	0.13	0.005	0.429
	Rv3275c	Rv3286c	Rv3223c		Rv3286c		EC# 2.7.7.7 :DNA-directed DNA polymerase	2	11	2.15	0.28	0.024	2.057
	Rv3276c	Rv3287c	Rv3224		Rv3287c		EC# 1.1.1.42	1	2	1.08	0.05	0.045	3.908
	Rv3277	Rv3288c	Rv3224A		Rv3288c		EC# 1.1.1.42	1	2	1.08	0.05	0.045	3.908
	Rv3278c	Rv3289c	Rv3224B		Rv3289c		EC# 1.1.1.42	1	2	1.08	0.05	0.045	3.908
	Rv3279c	Rv3290c	Rv3225c		Rv3290c		EC# 1.1.5.3	1	2	1.08	0.05	0.045	3.908
	Rv3280	Rv3291c	Rv3226c		Rv3291c		EC# 1.1.5.3	1	2	1.08	0.05	0.045	3.908
	Rv3281	Rv3292	Rv3227		Rv3292		EC# 1.1.5.3	1	2	1.08	0.05	0.045	3.908
	Rv3282	Rv3293	Rv3228		Rv3293		EC# 1.1.5.3	1	2	1.08	0.05	0.045	3.908
	Rv3283	Rv3294c	Rv3229c		Rv3294c		EC# 1.17.1.2	1	2	1.08	0.05	0.045	3.908
	Rv3284	Rv3295	Rv3230c		Rv3295		EC# 1.17.1.2	1	2	1.08	0.05	0.045	3.908
	Rv3285	Rv3296	Rv3231c		Rv3296		EC# 1.3.99.2	1	2	1.08	0.05	0.045	3.908
	Rv3286c	Rv3297	Rv3232c		Rv3297		EC# 1.3.99.2	1	2	1.08	0.05	0.045	3.908
	Rv3287c	Rv3298c	Rv3233c		Rv3298c		EC# 2.1.1.63	1	2	1.08	0.05	0.045	3.908
	Rv3288c	Rv3299c	Rv3234c		Rv3299c		EC# 2.1.1.72	1	2	1.08	0.05	0.045	3.908
	Rv3289c	Rv3300c	Rv3235		Rv3300c		EC# 2.2.1.7	1	2	1.08	0.05	0.045	3.908
	Rv3290c	Rv3301c	Rv3236c		Rv3301c		EC# 2.3.1.128	1	2	1.08	0.05	0.045	3.908
	Rv3291c	Rv3302c	Rv3237c		Rv3302c		EC# 2.3.1.181	1	2	1.08	0.05	0.045	3.908
	Rv3292	Rv3303c	Rv3238c		Rv3303c		EC# 2.6.1.18	1	2	1.08	0.05	0.045	3.908
	Rv3293	Rv3304	Rv3239c		Rv3304		EC# 3.1.6.1	1	2	1.08	0.05	0.045	3.908
	Rv3294c	Rv3305c	Rv3240c		Rv3305c		EC# 3.1.6.2	1	2	1.08	0.05	0.045	3.908
	Rv3295	Rv3306c	Rv3241c		Rv3306c		EC# 3.5.1.4	1	2	1.08	0.05	0.045	3.908
	Rv3296	Rv3307	Rv3242c		Rv3307		EC# 3.5.1.4	1	2	1.08	0.05	0.045	3.908
	Rv3297	Rv3308	Rv3243c		Rv3308		EC# 4.2.1.1	1	2	1.08	0.05	0.045	3.908
	Rv3298c	Rv3309c	Rv3244c		Rv3309c		EC# 4.2.1.1	1	2	1.08	0.05	0.045	3.908
	Rv3299c	Rv3310	Rv3245c		Rv3310		EC# 5.4.2.10	1	2	1.08	0.05	0.045	3.908
	Rv3300c	Rv3311	Rv3246c		Rv3311		EC# 5.4.4.2	1	2	1.08	0.05	0.045	3.908
	Rv3301c	Rv3312A	Rv3247c		Rv3312A		EC# 6.3.4.14	1	2	1.08	0.05	0.045	3.908
	Rv3302c	Rv3312c	Rv3248c		Rv3312c		EC# 6.3.5.2	1	2	1.08	0.05	0.045	3.908
	Rv3303c	Rv3313c	Rv3249c		Rv3313c		EC# 6.4.1.2	1	2	1.08	0.05	0.045	3.908
	Rv3304	Rv3314c	Rv3250c		Rv3314c		EC# 6.4.1.2	1	2	1.08	0.05	0.045	3.908
	Rv3305c	Rv3315c	Rv3251c		Rv3315c
	Rv3306c	Rv3316	Rv3252c		Rv3316		Drug Resistance Genes	# Specified Genes	Whole Genome	Specified Gene %	Whole Genome %	P Value	Corrected P Value
	Rv3307	Rv3317	Rv3253c		Rv3317		Ethambutol	2	13	100	0.33	0	0
	Rv3308	Rv3318	Rv3254		Rv3318
	Rv3309c	Rv3319	Rv3255c		Rv3319		PFAM Domain	# Specified Genes	Whole Genome	Specified Gene %	Whole Genome %	P Value	Corrected P Value
	Rv3310	Rv3320c	Rv3256c		Rv3320c		Whib	4	7	1.45	0.18	0.001	0.13
	Rv3311	Rv3321c	Rv3257c		Rv3321c		UvrD-helicase	3	5	1.09	0.13	0.003	0.585
	Rv3312A	Rv3322c	Rv3258c		Rv3322c		Sigma70_r4	4	11	1.45	0.28	0.004	0.927
	Rv3312c	Rv3323c	Rv3259		Rv3323c		Sigma70_r4_2	4	11	1.45	0.28	0.004	0.927
	Rv3313c	Rv3324c	Rv3260c		Rv3324c		Rubredoxin	2	2	0.72	0.05	0.005	0.983
	Rv3314c	Rv3325	Rv3261		Rv3325		Peptidase_M22	2	2	0.72	0.05	0.005	0.983
	Rv3315c	Rv3326	Rv3262		Rv3326		Sigma70_r2	4	13	1.45	0.33	0.008	1.743
	Rv3316	Rv3327	Rv3263		Rv3327		IMPDH	2	3	0.72	0.08	0.013	2.746
	Rv3317	Rv3328c	Rv3264c		Rv3328c		PhdYeFM	3	8	1.09	0.2	0.013	2.648
	Rv3318	Rv3329	Rv3265c		Rv3329		FA_desaturase	2	3	0.72	0.08	0.013	2.746
	Rv3319	Rv3330	Rv3266c		Rv3330		Nitroreductase	2	3	0.72	0.08	0.013	2.746
	Rv3320c	Rv3331	Rv3267		Rv3331		TrkA_N	2	4	0.72	0.1	0.025	5.115
	Rv3321c	Rv3332	Rv3268		Rv3332		ATP-grasp	2	4	0.72	0.1	0.025	5.115
	Rv3322c	Rv3333c	Rv3269		Rv3333c		PGM_PMM_I	2	4	0.72	0.1	0.025	5.115
	Rv3323c	Rv3334	Rv3270		Rv3334		PGM_PMM_II	2	4	0.72	0.1	0.025	5.115
	Rv3324c	Rv3335c	Rv3271c		Rv3335c		PGM_PMM_III	2	4	0.72	0.1	0.025	5.115
	Rv3325	Rv3336c	Rv3272		Rv3336c		polyprenyl_synt	2	5	0.72	0.13	0.038	7.941
	Rv3326	Rv3337	Rv3273		Rv3337
	Rv3327	Rv3338	Rv3274c		Rv3338
	Rv3328c	Rv3339c	Rv3275c		Rv3339c
	Rv3329	Rv3340	Rv3276c		Rv3340
	Rv3330	Rv3341	Rv3277		Rv3341
	Rv3331	Rv3342	Rv3278c		Rv3342
	Rv3332	Rv3343c	Rv3279c		Rv3343c
	Rv3333c	Rv3344c	Rv3280		Rv3344c
	Rv3334	Rv3345c	Rv3281		Rv3345c
	Rv3335c	Rv3346c	Rv3282		Rv3346c
	Rv3336c	Rv3347c	Rv3283		Rv3347c
	Rv3337	Rv3348	Rv3284		Rv3348
	Rv3338	Rv3349c	Rv3285		Rv3349c
	Rv3339c	Rv3350c	Rv3286c		Rv3350c
	Rv3340	Rv3351c	Rv3287c		Rv3351c
	Rv3341	Rv3352c	Rv3288c		Rv3352c
	Rv3342	Rv3353c	Rv3289c		Rv3353c
	Rv3343c	Rv3354	Rv3290c		Rv3354
	Rv3344c	Rv3355c	Rv3291c		Rv3355c
	Rv3345c	Rv3356c	Rv3292		Rv3356c
	Rv3346c	Rv3357	Rv3293		Rv3357
	Rv3347c	Rv3358	Rv3294c		Rv3358
	Rv3348	Rv3359	Rv3295		Rv3359
	Rv3349c	Rv3360	Rv3296		Rv3360
	Rv3350c	Rv3361c	Rv3297		Rv3361c
	Rv3351c	Rv3362c	Rv3298c		Rv3362c
	Rv3352c	Rv3363c	Rv3299c		Rv3363c
	Rv3353c	Rv3364c	Rv3300c		Rv3364c
	Rv3354	Rv3365c	Rv3301c		Rv3365c
	Rv3355c	Rv3366	Rv3302c		Rv3366
	Rv3356c	Rv3367	Rv3303c		Rv3367
	Rv3357	Rv3368c	Rv3304		Rv3368c
	Rv3358	Rv3369	Rv3305c		Rv3369
	Rv3359	Rv3370c	Rv3306c		Rv3370c
	Rv3360	Rv3371	Rv3307		Rv3371
	Rv3361c	Rv3372	Rv3308		Rv3372
	Rv3362c	Rv3373	Rv3309c		Rv3373
	Rv3363c	Rv3374	Rv3310		Rv3374
	Rv3364c	Rv3375	Rv3311		Rv3375
	Rv3365c	Rv3376	Rv3312A		Rv3376
	Rv3366	Rv3377c	Rv3312c		Rv3377c
	Rv3367	Rv3378c	Rv3313c		Rv3378c
	Rv3368c	Rv3379c	Rv3314c		Rv3379c
	Rv3369	Rv3380c	Rv3315c		Rv3380c
	Rv3370c	Rv3381c	Rv3316		Rv3381c
	Rv3371	Rv3382c	Rv3317		Rv3382c
	Rv3372	Rv3383c	Rv3318		Rv3383c
	Rv3373	Rv3384c	Rv3319		Rv3384c
	Rv3374	Rv3385c	Rv3320c		Rv3385c
	Rv3375	Rv3386	Rv3321c		Rv3386
	Rv3376	Rv3387	Rv3322c		Rv3387
	Rv3377c	Rv3388	Rv3323c		Rv3388
	Rv3378c	Rv3389c	Rv3324c		Rv3389c
	Rv3379c	Rv3390	Rv3325		Rv3390
	Rv3380c	Rv3391	Rv3326		Rv3391
	Rv3381c	Rv3392c	Rv3327		Rv3392c
	Rv3382c	Rv3393	Rv3328c		Rv3393
	Rv3383c	Rv3394c	Rv3329		Rv3394c
	Rv3384c	Rv3395A	Rv3330		Rv3395A
	Rv3385c	Rv3395c	Rv3331		Rv3395c
	Rv3386	Rv3396c	Rv3332		Rv3396c
	Rv3387	Rv3397c	Rv3333c		Rv3397c
	Rv3388	Rv3398c	Rv3334		Rv3398c
	Rv3389c	Rv3399	Rv3335c		Rv3399
	Rv3390	Rv3400	Rv3336c		Rv3400
	Rv3391	Rv3401	Rv3337		Rv3401
	Rv3392c	Rv3402c	Rv3338		Rv3402c
	Rv3393	Rv3403c	Rv3339c		Rv3403c
	Rv3394c	Rv3404c	Rv3340		Rv3404c
	Rv3395A	Rv3405c	Rv3341		Rv3405c
	Rv3395c	Rv3406	Rv3342		Rv3406
	Rv3396c	Rv3407	Rv3343c		Rv3407
	Rv3397c	Rv3408	Rv3344c		Rv3408
	Rv3398c	Rv3409c	Rv3345c		Rv3409c
	Rv3399	Rv3410c	Rv3346c		Rv3410c
	Rv3400	Rv3411c	Rv3347c		Rv3411c
	Rv3401	Rv3412	Rv3348		Rv3412
	Rv3402c	Rv3413c	Rv3349c		Rv3413c
	Rv3403c	Rv3414c	Rv3350c		Rv3414c
	Rv3404c	Rv3415c	Rv3351c		Rv3415c
	Rv3405c	Rv3416	Rv3352c		Rv3416
	Rv3406	Rv3417c	Rv3353c		Rv3417c
	Rv3407	Rv3418c	Rv3354		Rv3418c
	Rv3408	Rv3419c	Rv3355c		Rv3419c
	Rv3409c	Rv3420c	Rv3356c		Rv3420c
	Rv3410c	Rv3421c	Rv3357		Rv3421c
	Rv3411c	Rv3422c	Rv3358		Rv3422c
	Rv3412	Rv3423c	Rv3359		Rv3423c
	Rv3413c	Rv3424c	Rv3360		Rv3424c
	Rv3414c	Rv3425	Rv3361c		Rv3425
	Rv3415c	Rv3426	Rv3362c		Rv3426
	Rv3416	Rv3427c	Rv3363c		Rv3427c
	Rv3417c	Rv3428c	Rv3364c
	Rv3418c	Rv3429	Rv3365c
	Rv3419c	Rv3430c	Rv3366
	Rv3420c	Rv3431c	Rv3367
	Rv3421c	Rv3432c	Rv3368c
	Rv3422c	Rv3433c	Rv3369
	Rv3423c	Rv3434c	Rv3370c
	Rv3424c	Rv3435c	Rv3371
	Rv3425	Rv3436c	Rv3372
	Rv3426	Rv3437	Rv3373
	Rv3427c	Rv3438	Rv3374
	Rv3428c	Rv3439c	Rv3375
	Rv3429	Rv3440c	Rv3376
	Rv3430c	Rv3441c	Rv3377c
	Rv3431c	Rv3442c	Rv3378c
	Rv3432c	Rv3443c	Rv3379c
	Rv3433c	Rv3444c	Rv3380c
	Rv3434c	Rv3445c	Rv3381c
	Rv3435c	Rv3446c	Rv3382c
	Rv3436c	Rv3447c	Rv3383c
	Rv3437	Rv3448	Rv3384c
	Rv3438	Rv3449	Rv3385c
	Rv3439c	Rv3450c	Rv3386
	Rv3440c	Rv3451	Rv3387
	Rv3441c	Rv3452	Rv3388
	Rv3442c	Rv3453	Rv3389c
	Rv3443c	Rv3454	Rv3390
	Rv3444c	Rv3455c	Rv3391
	Rv3445c	Rv3456c	Rv3392c
	Rv3446c	Rv3457c	Rv3393
	Rv3447c	Rv3458c	Rv3394c
	Rv3448	Rv3459c	Rv3395A
	Rv3449	Rv3460c	Rv3395c
	Rv3450c	Rv3461c	Rv3396c
	Rv3451	Rv3462c	Rv3397c
	Rv3452	Rv3463	Rv3398c
	Rv3453	Rv3464	Rv3399
	Rv3454	Rv3465	Rv3400
	Rv3455c	Rv3466	Rv3401
	Rv3456c	Rv3467	Rv3402c
	Rv3457c	Rv3468c	Rv3403c
	Rv3458c	Rv3469c	Rv3404c
	Rv3459c	Rv3470c	Rv3405c
	Rv3460c	Rv3471c	Rv3406
	Rv3461c	Rv3472	Rv3407
	Rv3462c	Rv3473c	Rv3408
	Rv3463	Rv3474	Rv3409c
	Rv3464	Rv3475	Rv3410c
	Rv3465	Rv3476c	Rv3411c
	Rv3466	Rv3477	Rv3412
	Rv3467	Rv3478	Rv3413c
	Rv3468c	Rv3479	Rv3414c
	Rv3469c	Rv3480c	Rv3415c
	Rv3470c	Rv3481c	Rv3416
	Rv3471c	Rv3482c	Rv3417c
	Rv3472	Rv3483c	Rv3418c
	Rv3473c	Rv3484	Rv3419c
	Rv3474	Rv3485c	Rv3420c
	Rv3475	Rv3486	Rv3421c
	Rv3476c	Rv3487c	Rv3422c
	Rv3477	Rv3488	Rv3423c
	Rv3478	Rv3489	Rv3424c
	Rv3479	Rv3490	Rv3425
	Rv3480c	Rv3491	Rv3426
	Rv3481c	Rv3492c	Rv3427c
	Rv3482c	Rv3493c
	Rv3483c	Rv3494c
	Rv3484	Rv3495c
	Rv3485c
	Rv3486
	Rv3487c
	Rv3488
	Rv3489
	Rv3490
	Rv3491
	Rv3492c
	Rv3493c
	Rv3494c
	Rv3495c
	Rv3496c
	Rv3497c
	Rv3498c
	Rv3499c
	Rv3500c
	Rv3501c
	Rv3502c
	Rv3503c
	Rv3504
	Rv3505
	Rv3506
	Rv3507
	Rv3508
	Rv3509c
	Rv3510c
	Rv3511
	Rv3512
	Rv3513c
	Rv3514
	Rv3515c
	Rv3516
	Rv3517
	Rv3518c
	Rv3519
	Rv3520c
	Rv3521
	Rv3522
	Rv3523
	Rv3524
	Rv3525c
	Rv3526
	Rv3527
	Rv3528c
	Rv3529c
	Rv3530c
	Rv3531c
	Rv3532
	Rv3533c
	Rv3534c
	Rv3535c
	Rv3536c
	Rv3537
	Rv3538
	Rv3539
	Rv3540c
	Rv3541c
	Rv3542c
	Rv3543c
	Rv3544c
	Rv3545c
	Rv3546
	Rv3547
	Rv3548c
	Rv3549c
	Rv3550
	Rv3551
	Rv3552
	Rv3553
	Rv3554
	Rv3555c
	Rv3556c
	Rv3557c
	Rv3558
	Rv3559c
	Rv3560c
	Rv3561
	Rv3562
	Rv3563
	Rv3564
	Rv3565
	Rv3566A
	Rv3566c
	Rv3567c
	Rv3568c
	Rv3569c
	Rv3570c
	Rv3571
	Rv3572
	Rv3573c
	Rv3574
	Rv3575c
	Rv3576
	Rv3577
	Rv3578
	Rv3579c
	Rv3580c
	Rv3581c
	Rv3582c
	Rv3583c
	Rv3584
	Rv3585
	Rv3586
	Rv3587c
	Rv3588c
	Rv3589
	Rv3590c
	Rv3591c
	Rv3592
	Rv3593
	Rv3594
	Rv3595c
	Rv3596c
	Rv3597c
	Rv3598c
	Rv3599c
	Rv3600c
	Rv3601c
	Rv3602c
	Rv3603c
	Rv3604c
	Rv3605c
	Rv3606c
	Rv3607c
	Rv3608c
	Rv3609c
	Rv3610c
	Rv3611
	Rv3612c
	Rv3613c
	Rv3614c
	Rv3615c
	Rv3616c
	Rv3617
	Rv3618
	Rv3619c
	Rv3620c
	Rv3621c
	Rv3622c
	Rv3623
	Rv3624c
	Rv3625c
	Rv3626c
	Rv3627c
	Rv3628
	Rv3629c
	Rv3630
	Rv3631
	Rv3632
	Rv3633
	Rv3634c
	Rv3635
	Rv3636
	Rv3637
	Rv3638
	Rv3639c
	Rv3640c
	Rv3641c
	Rv3642c
	Rv3643
	Rv3644c
