# Supplementary material for: Independent Large Scale Duplications in Multiple M. tuberculosis Lineages Overlapping the Same Genomic Region
Source: PLoS One. 2012 Feb 7;7(2):e26038. doi: 10.1371/journal.pone.0026038 (PMC3274525; doi:10.1371/journal.pone.0026038)
Supplement: Data S2 — Failed chi-square test results (alpha = 0.05) of occurrence of SNPs inside versus outside the duplicated region for strains M41, M141, CDC606, and T67 (both sets of boundaries). (XLS) [file pone.0026038.s002.xls]

## Sheet: Sheet1
	Observed						Expected					Chi-square test (alpha = 0.05)
paired ends	M41	Inside Duplication	Outside Duplication	Totals		paired ends	M41	Inside Duplication	Outside Duplication	Totals		p value:	0.481991
Rv3193c to Rv3495c	SNP	107	1148	1255			SNP	100.248	1154.75	1255		not significant at alpha level
(3561951..3914339)	no SNP	352282	4057995	4410277			no SNP	352289	4.05799e+06	4410277
	Totals	352389	4059143	4411532			Totals	352389	4059143	4411532
paired ends	M141	Inside Duplication	Outside Duplication	Totals		paired ends	M141	Inside Duplication	Outside Duplication	Totals		p value:	0.126847
Rv3188 to Rv3644	SNP	168	1079	1247			SNP	150.443	1096.56	1247		not significant at alpha level
3549789..4082013	no SNP	532057	3878228	4410285			no SNP	532075	3.87821e+06	4410285
	Totals	532225	3879307	4411532			Totals	532225	3879307	4411532
paired ends	CDC606	Inside Duplication	Outside Duplication	Totals		paired ends	CDC606	Inside Duplication	Outside Duplication	Totals		p value:	0.689391
Rv3128c to Rv3427c	SNP	147	1640	1787			SNP	142.425	1644.57	1787		not significant at alpha level
3493080..3844681	no SNP	351455	4058290	4409745			no SNP	351460	4.05829e+06	4409745
	Totals	351602	4059930	4411532			Totals	351602	4059930	4411532
unpaired	T67 (smaller)	Inside Duplication	Outside Duplication	Totals		unpaired	T67 (smaller)	Inside Duplication	Outside Duplication	Totals		p value:	0.139151
Rv3128c to Rv3326	SNP	54	1272	1326			SNP	65.6839	1260.32	1326		not significant at alpha level
3493168..3711694	no SNP	218473	4191733	4410206			no SNP	218461	4.19174e+06	4410206
	Totals	218527	4193005	4411532			Totals	218527	4193005	4411532
unpaired	T67 (larger)	Inside Duplication	Outside Duplication	Totals		unpaired	T67 (larger)	Inside Duplication	Outside Duplication	Totals		p value:	0.227191
Rv3048c to Rv3427c	SNP	118	1208	1326			SNP	131.125	1194.87	1326		not significant at alpha level
3408400..3844640	no SNP	436128	3974078	4410206			no SNP	436115	3.97409e+06	4410206
	Totals	436246	3975286	4411532			Totals	436246	3975286	4411532
