# Supplementary material for: Independent Large Scale Duplications in Multiple M. tuberculosis Lineages Overlapping the Same Genomic Region
Source: PLoS One. 2012 Feb 7;7(2):e26038. doi: 10.1371/journal.pone.0026038 (PMC3274525; doi:10.1371/journal.pone.0026038)
Supplement: Data S3 — Comparison of SNPs between duplicated strain and the non-duplicated cousin. Comparisons were made between M41 & M73, M141 & M73, CDC606 & H37Rv, and CDC606 & M73. (XLS) [file pone.0026038.s003.xls]

## Sheet: Column_descriptions
Column descriptions:
position:	genomic position in bp
WT:	H37Rv reference base used to do the alignment
cousin:	cousin strain base at the same position
concordance:	autofilter preset on "different" to show if different from cousin strain
total:	total read coverage as reported from pileup file
A,C,G,T:	% of reads at the given position that are each of the 4 nucleotides
del:	% of reads that are deleted at the given position
gene info:	gene information including Rv ID, symbol, and description; ifgene is intergenic lists the flanking genes
For M141 and M41 the choice of the "cousin strain" was obvious (M73)
For CDC606 both M73 and the resequenced H37Rv were compared.

## Sheet: M41_vs_M73_snps
position	WT	cousin	concordance	total	A	C	G	T	del	gene info
24716	A	G	same	171	43.27	0	56.14	0.58	0	Rv0020c	TB39.8	CONSERVED HYPOTHETICAL PROTEIN TB39.8
32386	G	C	same	21	0	90.48	9.52	0	0	Rv0029	-	CONSERVED HYPOTHETICAL PROTEIN
55553	C	T	same	113	0	16.81	0.88	82.3	0	Rv0050	ponA1	PROBABLE BIFUNCTIONAL PENICILLIN-BINDING PROTEIN 1A/1B PONA1 (MUREIN POLYMERASE) (PBP1)	PENICILLIN-INSENSITIVE TRANSGLYCOSYLASE (PEPTIDOGLYCAN TGASE) + PENICILLIN-SENSITIVE TRANSPEPTIDASE (DD-TRANSPEPTIDASE)
90144	A	G	same	137	5.84	5.11	89.05	0	0	Rv0082	-	PROBABLE OXIDOREDUCTASE
104712	C	T	same	493	0	28.6	0.41	70.99	0	between	Rv0094c	-	CONSERVED HYPOTHETICAL PROTEIN	and	Rv0095c	-	CONSERVED HYPOTHETICAL PROTEIN
125830	G	G	different	99	53.54	1.01	45.45	0	0	Rv0107c	ctpI	PROBABLE CATION-TRANSPORTER ATPASE I CTPI
150890	A	G	same	23	30.43	0	69.57	0	0	Rv0124	PE_PGRS2	PE-PGRS FAMILY PROTEIN
293634	G	C	same	32	0	78.12	21.88	0	0	between	Rv0243	fadA2	PROBABLE ACETYL-CoA ACYLTRANSFERASE FADA2 (3-KETOACYL-CoA THIOLASE) (BETA-KETOTHIOLASE)	and	Rv0244c	fadE5	PROBABLE ACYL-CoA DEHYDROGENASE FADE5
293635	A	A	different	20	35	10	55	0	0	between	Rv0243	fadA2	PROBABLE ACETYL-CoA ACYLTRANSFERASE FADA2 (3-KETOACYL-CoA THIOLASE) (BETA-KETOTHIOLASE)	and	Rv0244c	fadE5	PROBABLE ACYL-CoA DEHYDROGENASE FADE5
336074	T	C	different	407	0	42.75	0	57.25	0	Rv0278c	PE_PGRS3	PE-PGRS FAMILY PROTEIN
337815	G	T	same	6	0	50	0	50	0	Rv0279c	PE_PGRS4	PE-PGRS FAMILY PROTEIN
337818	G	G	different	2	0	50	50	0	0	Rv0279c	PE_PGRS4	PE-PGRS FAMILY PROTEIN
338789	G	C	same	12	0	91.67	8.33	0	0	Rv0279c	PE_PGRS4	PE-PGRS FAMILY PROTEIN
338790	G	A	same	6	50	50	0	0	0	Rv0279c	PE_PGRS4	PE-PGRS FAMILY PROTEIN
338844	A	G	different	581	64.89	0	35.11	0	0	Rv0279c	PE_PGRS4	PE-PGRS FAMILY PROTEIN
338845	C	T	different	589	0	64.69	0	35.31	0	Rv0279c	PE_PGRS4	PE-PGRS FAMILY PROTEIN
338903	G	G	same	1051	0.1	45.2	54.61	0.1	0	Rv0279c	PE_PGRS4	PE-PGRS FAMILY PROTEIN
454295	T	C	same	72	0	94.44	5.56	0	0	Rv0376c	-	CONSERVED HYPOTHETICAL PROTEIN
471388	C	G	same	77	0	46.75	53.25	0	0	Rv0392c	ndhA	PROBABLE MEMBRANE NADH DEHYDROGENASE NDHA
580796	G	A	different	197	13.71	0	86.29	0	0	between	Rv0490	senX3	PUTATIVE TWO COMPONENT SENSOR HISTIDINE KINASE SENX3	and	Rv0491	regX3	TWO COMPONENT SENSORY TRANSDUCTION PROTEIN REGX3 (TRANSCRIPTIONAL REGULATORY PROTEIN) (PROBABLY LUXR-FAMILY)
580797	A	G	different	208	66.83	0	32.69	0.48	0	between	Rv0490	senX3	PUTATIVE TWO COMPONENT SENSOR HISTIDINE KINASE SENX3	and	Rv0491	regX3	TWO COMPONENT SENSORY TRANSDUCTION PROTEIN REGX3 (TRANSCRIPTIONAL REGULATORY PROTEIN) (PROBABLY LUXR-FAMILY)
595401	T	G	different	40	0	2.5	47.5	50	0	between	Rv0504c	-	CONSERVED HYPOTHETICAL PROTEIN	and	Rv0505c	serB1	POSSIBLE PHOSPHOSERINE PHOSPHATASE SERB1 (PSP) (O-PHOSPHOSERINE PHOSPHOHYDROLASE) (PSPASE)
672521	G	A	same	5	80	20	0	0	0	Rv0578c	PE_PGRS7	PE-PGRS FAMILY PROTEIN
698968	G	A	same	432	93.98	4.86	1.16	0	0	Rv0601c	-	PROBABLE TWO COMPONENT SENSOR KINASE [FIRST PART]
728559	C	C	different	61	57.38	42.62	0	0	0	between	Rv0631c	recC	PROBABLE EXONUCLEASE V (GAMMA CHAIN) RECC (EXODEOXYRIBONUCLEASE V GAMMA CHAIN)(EXODEOXYRIBONUCLEASE V POLYPEPTIDE)	and	Rv0632c	echA3	PROBABLE ENOYL-CoA HYDRATASE ECHA3 (ENOYL HYDRASE) (UNSATURATED ACYL-CoA HYDRATASE) (CROTONASE)
742633	G	A	same	12	83.33	0	16.67	0	0	between	Rv0647c	-	CONSERVED HYPOTHETICAL PROTEIN	and	Rv0648	-	ALPHA-MANNOSIDASE
839194	A	G	same	15	0	6.67	93.33	0	0	Rv0747	PE_PGRS10	PE-PGRS FAMILY PROTEIN
889989	G	A	same	327	76.45	0	23.55	0	0	Rv0796	-	PUTATIVE TRANSPOSASE FOR INSERTION SEQUENCE ELEMENT IS6110
890374	C	A	same	24	70.83	29.17	0	0	0	between	Rv0796	-	PUTATIVE TRANSPOSASE FOR INSERTION SEQUENCE ELEMENT IS6110	and	Rv0797	-	PUTATIVE TRANSPOSASE FOR INSERTION SEQUENCE ELEMENT IS1547
890375	A	G	same	48	6.25	2.08	91.67	0	0	between	Rv0796	-	PUTATIVE TRANSPOSASE FOR INSERTION SEQUENCE ELEMENT IS6110	and	Rv0797	-	PUTATIVE TRANSPOSASE FOR INSERTION SEQUENCE ELEMENT IS1547
921813	C	G	same	350	0.29	7.14	92.57	0	0	Rv0829	-	POSSIBLE TRANSPOSASE (FRAGMENT)
926901	G	C	same	2	0	50	50	0	0	Rv0833	PE_PGRS13	PE-PGRS FAMILY PROTEIN
928167	G	G	same	7	0	42.86	57.14	0	0	Rv0834c	PE_PGRS14	PE-PGRS FAMILY PROTEIN
1093928	G	A	same	67	61.19	11.94	26.87	0	0	Rv0978c	PE_PGRS17	PE-PGRS FAMILY PROTEIN
1096633	T	G	same	900	0.22	0.11	93.11	6.56	0	between	Rv0980c	PE_PGRS18	PE-PGRS FAMILY PROTEIN	and	Rv0981	mprA	MYCOBACTERIAL PERSISTENCE REGULATOR MRPA (TWO COMPONENT RESPONSE TRANSCRIPTIONAL REGULATORY PROTEIN)
1165521	T	A	different	89	32.58	0	0	67.42	0	between	Rv1042c	-	PROBABLE IS LIKE-2 TRANSPOSASE	and	Rv1043c	-	CONSERVED HYPOTHETICAL PROTEIN
1168718	C	T	same	128	0	29.69	0.78	69.53	0	Rv1046c	-	HYPOTHETICAL PROTEIN
1170404	C	A	same	747	80.86	19.14	0	0	0	Rv1047	-	PROBABLE TRANSPOSASE
1190093	A	C	same	583	22.81	77.19	0	0	0	Rv1067c	PE_PGRS19	PE-PGRS FAMILY PROTEIN
1191741	G	A	same	261	64.75	0	35.25	0	0	Rv1068c	PE_PGRS20	PE-PGRS FAMILY PROTEIN
1277871	A	T	different	93	63.44	1.08	0	35.48	0	between	Rv1148c	-	CONSERVED HYPOTHETICAL PROTEIN	and	Rv1149	-	POSSIBLE TRANSPOSASE
1306710	C	C	different	103	0	40.78	59.22	0	0	Rv1175c	fadH	PROBABLE NADPH DEPENDENT 2,4-DIENOYL-COA REDUCTASE FADH (2,4-dienoyl coenzyme A reductase) (4-enoyl-CoA reductase)
1341032	T	T	same	2	0	50	0	50	0	Rv1198	esxL	PUTATIVE ESAT-6 LIKE PROTEIN ESXL (ESAT-6 LIKE PROTEIN 4)
1341114	A	A	same	236	50.85	1.69	47.46	0	0	Rv1198	esxL	PUTATIVE ESAT-6 LIKE PROTEIN ESXL (ESAT-6 LIKE PROTEIN 4)
1341120	A	A	same	329	51.37	0	48.33	0.3	0	Rv1198	esxL	PUTATIVE ESAT-6 LIKE PROTEIN ESXL (ESAT-6 LIKE PROTEIN 4)
1341624	G	T	same	713	0	0	20.48	79.52	0	Rv1199c	-	POSSIBLE TRANSPOSASE
1342581	T	C	different	565	0	22.12	0.18	77.7	0	Rv1199c	-	POSSIBLE TRANSPOSASE
1468208	A	C	same	673	23.63	73.85	2.38	0.15	0	Rv1313c	-	POSSIBLE TRANSPOSASE
1480972	T	C	same	1720	0.06	59.42	0	40.52	0	Rv1319c	-	POSSIBLE ADENYLATE CYCLASE (ATP PYROPHOSPHATE-LYASE) (ADENYLYL CYCLASE)
1533159	C	T	different	45	0	68.89	0	31.11	0	Rv1361c	PPE19	PPE FAMILY PROTEIN
1533583	G	A	same	1096	93.7	1	5.29	0	0	Rv1361c	PPE19	PPE FAMILY PROTEIN
1542338	C	T	same	334	0	30.24	0	69.76	0	Rv1369c	-	PROBABLE TRANSPOSASE
1543303	T	G	different	27	0	0	29.63	70.37	0	between	Rv1370c	-	PROBABLE TRANSPOSASE	and	Rv1371	-	PROBABLE CONSERVED MEMBRANE PROTEIN
1543304	T	C	same	35	0	51.43	2.86	45.71	0	between	Rv1370c	-	PROBABLE TRANSPOSASE	and	Rv1371	-	PROBABLE CONSERVED MEMBRANE PROTEIN
1573380	G	G	different	4	75	0	25	0	0	Rv1396c	PE_PGRS25	PE-PGRS FAMILY PROTEIN
1573381	C	G	same	4	0	25	75	0	0	Rv1396c	PE_PGRS25	PE-PGRS FAMILY PROTEIN
1632737	C	T	same	37	0	10.81	0	89.19	0	Rv1450c	PE_PGRS27	PE-PGRS FAMILY PROTEIN
1633539	G	G	same	7	14.29	0	85.71	0	0	Rv1450c	PE_PGRS27	PE-PGRS FAMILY PROTEIN
1636826	C	A	same	128	85.94	11.72	2.34	0	0	Rv1452c	PE_PGRS28	PE-PGRS FAMILY PROTEIN
1636991	T	C	same	15	0	66.67	6.67	26.67	0	Rv1452c	PE_PGRS28	PE-PGRS FAMILY PROTEIN
1637205	A	A	same	17	94.12	5.88	0	0	0	Rv1452c	PE_PGRS28	PE-PGRS FAMILY PROTEIN
1637214	G	C	different	21	0	19.05	80.95	0	0	Rv1452c	PE_PGRS28	PE-PGRS FAMILY PROTEIN
1753519	G	C	same	73	0	72.6	27.4	0	0	Rv1549	fadD11.1	POSSIBLE FATTY-ACID-CoA LIGASE FADD11.1 (FATTY-ACID-CoA SYNTHETASE) (FATTY-ACID-CoA SYNTHASE)
1788613	C	T	different	659	0	90.14	2.28	7.59	0	Rv1587c	-	Partial REP13E12 repeat protein
1798355	G	A	same	740	91.89	0.27	7.57	0.27	0	Rv1597	-	HYPOTHETICAL PROTEIN
1987703	T	G	same	52	0	0	75	25	0	between	Rv1755c	plcD	PROBABLE PHOSPHOLIPASE C 4 (FRAGMENT) PLCD	and	Rv1756c	-	PUTATIVE TRANSPOSASE
1987704	G	T	same	29	0	0	48.28	51.72	0	between	Rv1755c	plcD	PROBABLE PHOSPHOLIPASE C 4 (FRAGMENT) PLCD	and	Rv1756c	-	PUTATIVE TRANSPOSASE
1988089	C	T	same	324	0	27.78	0	72.22	0	Rv1756c	-	PUTATIVE TRANSPOSASE
1996101	T	A	same	56	82.14	0	0	17.86	0	between	Rv1762c	-	HYPOTHETICAL PROTEIN	and	Rv1763	-	PUTATIVE TRANSPOSASE
1996103	A	T	different	40	52.5	0	0	47.5	0	between	Rv1762c	-	HYPOTHETICAL PROTEIN	and	Rv1763	-	PUTATIVE TRANSPOSASE
1997069	G	A	same	341	74.78	0.29	24.93	0	0	Rv1764	-	PUTATIVE TRANSPOSASE
2030855	T	C	same	919	0	55.06	0	44.94	0	Rv1793	esxN	PUTATIVE ESAT-6 LIKE PROTEIN ESXN (ESAT-6 LIKE PROTEIN 5)
2030862	T	C	same	889	0.11	53.21	0.11	46.57	0	Rv1793	esxN	PUTATIVE ESAT-6 LIKE PROTEIN ESXN (ESAT-6 LIKE PROTEIN 5)
2030942	G	A	same	792	93.18	0.25	6.57	0	0	Rv1793	esxN	PUTATIVE ESAT-6 LIKE PROTEIN ESXN (ESAT-6 LIKE PROTEIN 5)
2081449	T	A	same	31	70.97	0	0	29.03	0	Rv1835c	-	CONSERVED HYPOTHETICAL PROTEIN
2133475	A	G	same	185	46.49	2.7	50.81	0	0	Rv1883c	-	CONSERVED HYPOTHETICAL PROTEIN
2165445	C	A	same	2060	60.83	39.03	0.05	0.1	0	Rv1917c	PPE34	PPE FAMILY PROTEIN
2165503	T	A	same	2071	76.05	0	0.1	23.85	0	Rv1917c	PPE34	PPE FAMILY PROTEIN
2300237	A	G	same	612	12.58	0	87.42	0	0	Rv2048c	pks12	Probable polyketide synthase pks12
2300546	A	T	different	83	67.47	2.41	0	30.12	0	Rv2048c	pks12	Probable polyketide synthase pks12
2300552	T	G	different	57	0	1.75	35.09	63.16	0	Rv2048c	pks12	Probable polyketide synthase pks12
2300555	A	G	different	58	50	1.72	48.28	0	0	Rv2048c	pks12	Probable polyketide synthase pks12
2330324	G	A	same	325	94.15	3.08	2.77	0	0	Rv2073c	-	Probable shortchain dehydrogenase
2339611	A	G	different	6	0	50	50	0	0	Rv2082	-	CONSERVED HYPOTHETICAL PROTEIN
2339612	G	C	same	10	0	70	30	0	0	Rv2082	-	CONSERVED HYPOTHETICAL PROTEIN
2339614	G	A	same	19	52.63	0	47.37	0	0	Rv2082	-	CONSERVED HYPOTHETICAL PROTEIN
2350383	T	T	different	326	0	61.66	1.53	36.81	0	Rv2092c	helY	PROBABLE ATP-DEPENDENT DNA HELICASE HELY
2358032	C	G	same	29	0	13.79	86.21	0	0	Rv2098c	PE_PGRS36	PE-PGRS FAMILY PROTEIN
2365415	G	T	different	97	0	0	56.7	43.3	0	between	Rv2104c	-	CONSERVED HYPOTHETICAL PROTEIN	and	Rv2105	-	PROBABLE TRANSPOSASE
2365416	A	G	different	75	76	0	24	0	0	between	Rv2104c	-	CONSERVED HYPOTHETICAL PROTEIN	and	Rv2105	-	PROBABLE TRANSPOSASE
2366382	G	A	same	342	72.22	0	27.78	0	0	Rv2106	-	PROBABLE TRANSPOSASE
2366766	T	G	same	31	0	0	51.61	48.39	0	between	Rv2106	-	PROBABLE TRANSPOSASE	and	Rv2107	PE22	PE FAMILY PROTEIN
2366768	A	G	same	56	17.86	0	82.14	0	0	between	Rv2106	-	PROBABLE TRANSPOSASE	and	Rv2107	PE22	PE FAMILY PROTEIN
2381414	C	T	same	29	0	6.9	17.24	75.86	0	Rv2123	PPE37	PPE FAMILY PROTEIN
2415503	C	T	same	258	0	2.33	2.71	94.96	0	Rv2155c	murD	Probable UDP-N-acetylmuramoylalanine-D-glutamate ligase MurD
2424008	G	T	same	134	0	2.24	8.21	89.55	0	Rv2162c	PE_PGRS38	PE-PGRS FAMILY PROTEIN
2430117	T	G	different	35	0	0	17.14	82.86	0	between	Rv2166c	-	CONSERVED HYPOTHETICAL PROTEIN	and	Rv2167c	-	PROBABLE TRANSPOSASE
2430503	C	T	same	355	0	22.82	0	77.18	0	Rv2167c	-	PROBABLE TRANSPOSASE
2431469	T	G	different	41	0	0	7.32	92.68	0	between	Rv2168c	-	PROBABLE TRANSPOSASE	and	Rv2169c	-	PROBABLE CONSERVED TRANSMEMBRANE PROTEIN
2431471	A	T	different	52	57.69	0	0	42.31	0	between	Rv2168c	-	PROBABLE TRANSPOSASE	and	Rv2169c	-	PROBABLE CONSERVED TRANSMEMBRANE PROTEIN
2487493	G	C	same	122	0	66.39	33.61	0	0	between	Rv2219	-	PROBABLE CONSERVED TRANSMEMBRANE PROTEIN	and	Rv2220	glnA1	GLUTAMINE SYNTHETASE GLNA1 (GLUTAMINE SYNTHASE) (GS-I)
2525727	G	A	same	13	69.23	7.69	23.08	0	0	Rv2251	-	POSSIBLE FLAVOPROTEIN
2534564	A	G	same	31	0	38.71	61.29	0	0	Rv2262c	-	CONSERVED HYPOTHETICAL PROTEIN
2550014	T	C	same	37	0	64.86	0	35.14	0	Rv2277c	-	Possible glycerolphosphodiesterase
2550016	A	C	different	23	82.61	17.39	0	0	0	Rv2277c	-	Possible glycerolphosphodiesterase
2550982	G	A	same	370	73.24	0	26.76	0	0	Rv2279	-	PROBABLE TRANSPOSASE
2551365	T	G	different	33	0	3.03	45.45	51.52	0	between	Rv2279	-	PROBABLE TRANSPOSASE	and	Rv2280	-	Probable dehydrogenase
2551366	T	C	same	41	0	60.98	0	39.02	0	between	Rv2279	-	PROBABLE TRANSPOSASE	and	Rv2280	-	Probable dehydrogenase
2626004	G	A	same	1052	58.46	0.1	41.44	0	0	Rv2346c	esxO	PUTATIVE ESAT-6 LIKE PROTEIN ESXO (ESAT-6 LIKE PROTEIN 6)
2626011	G	A	same	1085	58.99	0.09	40.92	0	0	Rv2346c	esxO	PUTATIVE ESAT-6 LIKE PROTEIN ESXO (ESAT-6 LIKE PROTEIN 6)
2635577	T	C	same	53	0	90.57	0	9.43	0	Rv2353c	PPE39	PPE FAMILY PROTEIN
2635579	A	C	different	30	53.33	46.67	0	0	0	Rv2353c	PPE39	PPE FAMILY PROTEIN
2636545	G	A	same	347	76.08	0	23.92	0	0	Rv2355	-	PROBABLE TRANSPOSASE
2636928	T	G	different	35	0	0	25.71	74.29	0	between	Rv2355	-	PROBABLE TRANSPOSASE	and	Rv2356c	PPE40	PPE FAMILY PROTEIN
2636929	T	G	different	38	0	0	34.21	65.79	0	between	Rv2355	-	PROBABLE TRANSPOSASE	and	Rv2356c	PPE40	PPE FAMILY PROTEIN
2700793	G	G	different	60	41.67	58.33	0	0	0	Rv2403c	lppR	PROBABLE CONSERVED LIPOPROTEIN LPPR
2704311	C	G	same	19	0	5.26	94.74	0	0	Rv2406c	-	CONSERVED HYPOTHETICAL PROTEIN
2704806	G	T	same	17	0	0	17.65	82.35	0	Rv2407	-	CONSERVED HYPOTHETCAL PROTEIN
2784617	A	G	same	83	32.53	1.2	66.27	0	0	between	Rv2478c	-	CONSERVED HYPOTHETICAL PROTEIN	and	Rv2479c	-	PROBABLE TRANSPOSASE
2784618	A	C	same	56	44.64	48.21	7.14	0	0	between	Rv2478c	-	CONSERVED HYPOTHETICAL PROTEIN	and	Rv2479c	-	PROBABLE TRANSPOSASE
2785001	C	T	same	350	0.29	22.57	0	77.14	0	Rv2479c	-	PROBABLE TRANSPOSASE
2785967	T	T	same	14	0	0	7.14	92.86	0	between	Rv2480c	-	POSSIBLE TRANSPOSASE	and	Rv2481c	-	HYPOTHETICAL PROTEIN
2785968	C	G	same	32	0	31.25	68.75	0	0	between	Rv2480c	-	POSSIBLE TRANSPOSASE	and	Rv2481c	-	HYPOTHETICAL PROTEIN
2785969	A	T	same	44	20.45	0	0	79.55	0	between	Rv2480c	-	POSSIBLE TRANSPOSASE	and	Rv2481c	-	HYPOTHETICAL PROTEIN
2795913	G	G	different	3	0	66.67	33.33	0	0	Rv2487c	PE_PGRS42	PE-PGRS FAMILY PROTEIN
2828822	G	T	same	695	0	0	21.29	78.71	0	Rv2512c	-	TRANSPOSASE FOR INSERTION SEQUENCE ELEMENT IS1081
2829779	T	C	different	561	0	19.43	0.53	80.04	0	Rv2512c	-	TRANSPOSASE FOR INSERTION SEQUENCE ELEMENT IS1081
2873110	G	C	same	35	2.86	91.43	5.71	0	0	Rv2553c	-	PROBABLE CONSERVED MEMBRANE PROTEIN
2873115	G	G	different	8	0	62.5	37.5	0	0	Rv2553c	-	PROBABLE CONSERVED MEMBRANE PROTEIN
2944476	A	A	different	6	0	33.33	66.67	0	0	Rv2615c	PE_PGRS45	PE-PGRS FAMILY PROTEIN
2944689	G	G	different	6	0	83.33	16.67	0	0	Rv2615c	PE_PGRS45	PE-PGRS FAMILY PROTEIN
2961622	C	T	same	196	0	8.67	0	91.33	0	Rv2634c	PE_PGRS46	PE-PGRS FAMILY PROTEIN
2972109	T	G	same	17	0	0	70.59	29.41	0	between	Rv2647	-	HYPOTHETICAL PROTEIN	and	Rv2648	-	PROBABLE TRANSPOSASE FOR INSERTION SEQUENCE ELEMENT IS6110
2972110	G	C	different	18	0	33.33	66.67	0	0	between	Rv2647	-	HYPOTHETICAL PROTEIN	and	Rv2648	-	PROBABLE TRANSPOSASE FOR INSERTION SEQUENCE ELEMENT IS6110
2973077	G	A	same	335	76.12	0	23.88	0	0	Rv2649	-	PROBABLE TRANSPOSASE FOR INSERTION SEQUENCE ELEMENT IS6110
2973460	T	A	same	24	54.17	8.33	12.5	25	0	between	Rv2649	-	PROBABLE TRANSPOSASE FOR INSERTION SEQUENCE ELEMENT IS6110	and	Rv2650c	-	POSSIBLE phiRv2 PROPHAGE PROTEIN
3054702	T	T	same	2	0	50	0	50	0	Rv2741	PE_PGRS47	PE-PGRS FAMILY PROTEIN
3099094	G	T	same	25	0	16	0	84	0	Rv2790c	ltp1	PROBABLE LIPID-TRANSFER PROTEIN LTP1
3120910	C	T	same	339	0	26.25	0.29	73.45	0	Rv2814c	-	PROBABLE TRANSPOSASE
3122229	G	A	same	85	67.06	1.18	30.59	1.18	0	between	Rv2815c	-	PROBABLE TRANSPOSASE	and	Rv2816c	-	CONSERVED HYPOTHETICAL PROTEIN
3131473	A	C	same	152	30.26	67.76	1.32	0.66	0	Rv2823c	-	CONSERVED HYPOTHETICAL PROTEIN
3159999	A	C	same	36	5.56	94.44	0	0	0	Rv2850c	-	POSSIBLE MAGNESIUM CHELATASE
3160000	A	G	same	26	0	19.23	80.77	0	0	Rv2850c	-	POSSIBLE MAGNESIUM CHELATASE
3228143	G	T	same	245	0.82	0.41	6.53	92.24	0	Rv2917	-	CONSERVED HYPOTHETICAL ALANINE AND ARGININE RICH PROTEIN
3232759	G	A	same	78	69.23	0	30.77	0	0	between	Rv2920c	amt	PROBABLE AMMONIUM-TRANSPORT INTEGRAL MEMBRANE PROTEIN AMT	and	Rv2921c	ftsY	PROBABLE CELL DIVISION PROTEIN FTSY (SRP RECEPTOR) (SIGNAL RECOGNITION PARTICLE RECEPTOR)
3247877	T	C	same	19	0	89.47	0	10.53	0	Rv2931	ppsA	PHENOLPTHIOCEROL SYNTHESIS TYPE-I POLYKETIDE SYNTHASE PPSA
3248074	G	A	same	709	86.88	0.14	12.83	0.14	0	Rv2931	ppsA	PHENOLPTHIOCEROL SYNTHESIS TYPE-I POLYKETIDE SYNTHASE PPSA
3248075	C	T	same	703	0	12.94	0	87.06	0	Rv2931	ppsA	PHENOLPTHIOCEROL SYNTHESIS TYPE-I POLYKETIDE SYNTHASE PPSA
3303669	C	A	same	868	94.7	3.23	2.07	0	0	Rv2951c	-	POSSIBLE OXIDOREDUCTASE
3336764	A	T	same	48	16.67	0	4.17	79.17	0	between	Rv2980	-	POSSIBLE CONSERVED SECRETED PROTEIN	and	Rv2981c	ddlA	PROBABLE D-ALANINE--D-ALANINE LIGASE DDLA (D-ALANYLALANINE SYNTHETASE) (D-ALA-D-ALA LIGASE)
3377324	G	T	different	34	0	2.94	85.29	11.76	0	Rv3018c	PPE46	PPE FAMILY PROTEIN
3377326	G	A	same	67	67.16	0	32.84	0	0	Rv3018c	PPE46	PPE FAMILY PROTEIN
3379784	C	A	same	371	92.72	7.01	0.27	0	0	Rv3021c	PPE47	PPE FAMILY PROTEIN
3381641	G	T	same	711	0	0	17.72	82.28	0	Rv3023c	-	PROBABLE TRANSPOSASE
3482432	C	A	same	733	78.44	21.56	0	0	0	Rv3115	-	PROBABLE TRANSPOSASE
3510788	C	A	same	34	85.29	14.71	0	0	0	Rv3144c	PPE52	PPE-FAMILY PROTEIN
3544029	A	G	same	64	0	0	59.38	40.62	0	Rv3175	-	POSSIBLE AMIDASE (AMINOHYDROLASE)
3551230	T	A	different	37	18.92	0	2.7	78.38	0	between	Rv3183	-	POSSIBLE TRANSCRIPTIONAL REGULATORY PROTEIN	and	Rv3184	-	PROBABLE TRANSPOSASE
3551231	G	G	same	42	0	14.29	85.71	0	0	between	Rv3183	-	POSSIBLE TRANSCRIPTIONAL REGULATORY PROTEIN	and	Rv3184	-	PROBABLE TRANSPOSASE
3552198	G	A	same	508	74.61	0	25.39	0	0	Rv3185	-	PROBABLE TRANSPOSASE
3552583	C	T	different	18	0	61.11	0	38.89	0	between	Rv3185	-	PROBABLE TRANSPOSASE	and	Rv3186	-	PROBABLE TRANSPOSASE
3552584	A	T	same	26	34.62	3.85	0	61.54	0	between	Rv3185	-	PROBABLE TRANSPOSASE	and	Rv3186	-	PROBABLE TRANSPOSASE
3552713	T	C	same	68	0	94.12	0	5.88	0	between	Rv3185	-	PROBABLE TRANSPOSASE	and	Rv3186	-	PROBABLE TRANSPOSASE
3552715	A	A	different	30	40	0	0	60	0	between	Rv3185	-	PROBABLE TRANSPOSASE	and	Rv3186	-	PROBABLE TRANSPOSASE
3553681	G	A	same	485	71.34	0	28.66	0	0	Rv3187	-	PROBABLE TRANSPOSASE
3554066	C	G	same	48	0	41.67	58.33	0	0	between	Rv3187	-	PROBABLE TRANSPOSASE	and	Rv3188	-	CONSERVED HYPOTHETICAL PROTEIN
3554067	A	G	same	79	18.99	1.27	79.75	0	0	between	Rv3187	-	PROBABLE TRANSPOSASE	and	Rv3188	-	CONSERVED HYPOTHETICAL PROTEIN
3710385	A	T	same	73	21.92	0	0	78.08	0	between	Rv3324c	moaC3	PROBABLE MOLYBDENUM COFACTOR BIOSYNTHESIS PROTEIN C 3 MOAC3	and	Rv3325	-	PROBABLE TRANSPOSASE
3711350	G	A	same	349	74.5	0	25.5	0	0	Rv3326	-	PROBABLE TRANSPOSASE
3711735	C	C	different	35	62.86	34.29	2.86	0	0	between	Rv3326	-	PROBABLE TRANSPOSASE	and	Rv3327	-	PROBABLE TRANSPOSASE FUSION PROTEIN
3711736	A	G	same	53	18.87	0	81.13	0	0	between	Rv3326	-	PROBABLE TRANSPOSASE	and	Rv3327	-	PROBABLE TRANSPOSASE FUSION PROTEIN
3730741	G	G	different	2	0	50	50	0	0	Rv3343c	PPE54	PPE FAMILY PROTEIN
3753116	C	T	same	1133	0	32.48	0.35	67.17	0	Rv3347c	PPE55	PPE FAMILY PROTEIN
3766852	T	A	same	25	92	8	0	0	0	Rv3350c	PPE56	PPE FAMILY PROTEIN
3766858	G	T	same	2	0	50	0	50	0	Rv3350c	PPE56	PPE FAMILY PROTEIN
3795058	T	C	same	85	0	91.76	0	8.24	0	between	Rv3379c	dxs2	PROBABLE 1-DEOXY-D-XYLULOSE 5-PHOSPHATE SYNTHASE DXS2 (1-DEOXYXYLULOSE-5-PHOSPHATE SYNTHASE) (DXP SYNTHASE) (DXPS)	and	Rv3380c	-	PROBABLE TRANSPOSASE
3795059	G	A	same	53	83.02	1.89	15.09	0	0	between	Rv3379c	dxs2	PROBABLE 1-DEOXY-D-XYLULOSE 5-PHOSPHATE SYNTHASE DXS2 (1-DEOXYXYLULOSE-5-PHOSPHATE SYNTHASE) (DXP SYNTHASE) (DXPS)	and	Rv3380c	-	PROBABLE TRANSPOSASE
3795444	C	T	same	359	0	23.12	0	76.88	0	Rv3380c	-	PROBABLE TRANSPOSASE
3796411	C	G	same	45	0	17.78	82.22	0	0	between	Rv3381c	-	PROBABLE TRANSPOSASE	and	Rv3382c	lytB1	PROBABLE LYTB-RELATED PROTEIN LYTB1
3796412	A	T	same	83	7.23	0	0	92.77	0	between	Rv3381c	-	PROBABLE TRANSPOSASE	and	Rv3382c	lytB1	PROBABLE LYTB-RELATED PROTEIN LYTB1
3884906	A	G	same	2520	5.36	0.08	94.52	0.04	0	Rv3467	-	CONSERVED HYPOTHETICAL PROTEIN
3890779	T	A	same	57	87.72	0	0	12.28	0	between	Rv3473c	bpoA	POSSIBLE PEROXIDASE BPOA (NON-HAEM PEROXIDASE)	and	Rv3474	-	POSSIBLE TRANSPOSASE FOR INSERTION ELEMENT IS6110 [FIRST PART]
3890780	G	C	same	43	0	74.42	25.58	0	0	between	Rv3473c	bpoA	POSSIBLE PEROXIDASE BPOA (NON-HAEM PEROXIDASE)	and	Rv3474	-	POSSIBLE TRANSPOSASE FOR INSERTION ELEMENT IS6110 [FIRST PART]
3891747	G	A	same	367	75.2	0	24.8	0	0	Rv3475	-	POSSIBLE TRANSPOSASE FOR INSERTION ELEMENT IS6110 [SECOND PART]
3892133	A	G	same	157	32.48	0.64	66.88	0	0	between	Rv3475	-	POSSIBLE TRANSPOSASE FOR INSERTION ELEMENT IS6110 [SECOND PART]	and	Rv3476c	kgtP	PROBABLE DICARBOXYLIC ACID TRANSPORT INTEGRAL MEMBRANE PROTEIN KGTP (DICARBOXYLATE TRANSPORTER)
3931587	G	A	same	18	83.33	0	16.67	0	0	Rv3508	PE_PGRS54	PE-PGRS FAMILY PROTEIN
3936795	G	G	different	2	0	0	50	50	0	between	Rv3508	PE_PGRS54	PE-PGRS FAMILY PROTEIN	and	Rv3509c	ilvX	PROBABLE ACETOHYDROXYACID SYNTHASE ILVX (ACETOLACTATE SYNTHASE)
3947215	C	C	different	8	0	37.5	62.5	0	0	Rv3514	PE_PGRS57	PE-PGRS FAMILY PROTEIN
3947999	G	G	different	2	0	50	50	0	0	Rv3514	PE_PGRS57	PE-PGRS FAMILY PROTEIN
4031626	G	A	same	90	93.33	6.67	0	0	0	Rv3590c	PE_PGRS58	PE-PGRS FAMILY PROTEIN
4060100	G	A	same	743	56.53	0.27	43.2	0	0	Rv3619c	esxV	PUTATIVE ESAT-6 LIKE PROTEIN ESXV (ESAT-6 LIKE PROTEIN 1)
4095002	G	A	same	19	57.89	42.11	0	0	0	Rv3655c	-	CONSERVED HYPOTHETICAL PROTEIN
4117169	C	G	same	137	0	35.04	64.96	0	0	between	Rv3676	-	PROBABLE TRANSCRIPTIONAL REGULATORY PROTEIN (PROBABLY CRP/FNR-FAMILY)	and	Rv3677c	-	POSSIBLE HYDROLASE
4120983	A	G	same	900	40.78	0.22	58.89	0.11	0	between	Rv3680	-	PROBABLE ANION TRANSPORTER ATPASE	and	Rv3681c	whiB4	PROBABLE TRANSCRIPTIONAL REGULATORY PROTEIN WHIB-LIKE WHIB4
4197137	G	G	different	157	0	58.6	41.4	0	0	between	Rv3747	-	CONSERVED HYPOTHETICAL PROTEIN	and	Rv3748	-	CONSERVED HYPOTHETICAL PROTEIN
4197138	C	C	different	167	0	35.93	0	64.07	0	between	Rv3747	-	CONSERVED HYPOTHETICAL PROTEIN	and	Rv3748	-	CONSERVED HYPOTHETICAL PROTEIN
4249408	G	A	same	852	94.37	3.99	1.64	0	0	Rv3795	embB	INTEGRAL MEMBRANE INDOLYLACETYLINOSITOL ARABINOSYLTRANSFERASE EMBB (ARABINOSYLINDOLYLACETYLINOSITOL SYNTHASE)
4252880	G	C	same	11	0	72.73	0	27.27	0	between	Rv3797	fadE35	PROBABLE ACYL-CoA DEHYDROGENASE FADE35	and	Rv3798	-	PROBABLE TRANSPOSASE
4338596	C	G	same	73	1.37	1.37	53.42	43.84	0	between	Rv3862c	whiB6	POSSIBLE TRANSCRIPTIONAL REGULATORY PROTEIN WHIB-LIKE WHIB6	and	Rv3863	-	HYPOTHETICAL ALANINE RICH PROTEIN
4359165	G	C	same	207	0	80.68	1.93	17.39	0	Rv3879c	-	HYPOTHETICAL ALANINE AND PROLINE RICH PROTEIN
4369673	C	G	same	15	0	26.67	73.33	0	0	Rv3886c	mycP2	PROBABLE ALANINE AND PROLINE RICH MEMBRANE-ANCHORED MYCOSIN MYCP2 (SERINE PROTEASE) (SUBTILISIN-LIKE PROTEASE) (SUBTILASE-LIKE) (MYCOSIN-2)
4383146	C	G	same	47	0	31.91	68.09	0	0	Rv3897c	-	CONSERVED HYPOTHETICAL PROTEIN
4383148	T	T	same	35	0	0	48.57	51.43	0	Rv3897c	-	CONSERVED HYPOTHETICAL PROTEIN

## Sheet: M141_vs_M73_snps
position	WT	cousin	concordance	total	A	C	G	T	del	gene info
24716	A	G	same	184	43.48	0	56.52	0	0	Rv0020c	TB39.8	CONSERVED HYPOTHETICAL PROTEIN TB39.8
55553	C	T	same	116	0	16.38	0.86	82.76	0	Rv0050	ponA1	PROBABLE BIFUNCTIONAL PENICILLIN-BINDING PROTEIN 1A/1B PONA1 (MUREIN POLYMERASE) (PBP1)	PENICILLIN-INSENSITIVE TRANSGLYCOSYLASE (PEPTIDOGLYCAN TGASE) + PENICILLIN-SENSITIVE TRANSPEPTIDASE (DD-TRANSPEPTIDASE)
104712	C	T	same	552	0	25.18	0.54	74.28	0	between	Rv0094c	-	CONSERVED HYPOTHETICAL PROTEIN	and	Rv0095c	-	CONSERVED HYPOTHETICAL PROTEIN
150890	A	G	same	41	41.46	0	58.54	0	0	Rv0124	PE_PGRS2	PE-PGRS FAMILY PROTEIN
234494	T	C	same	7	0	85.71	0	14.29	0	Rv0197	-	POSSIBLE OXIDOREDUCTASE
336074	T	C	different	497	0.4	49.3	0	50.3	0	Rv0278c	PE_PGRS3	PE-PGRS FAMILY PROTEIN
337815	G	T	same	4	0	0	25	75	0	Rv0279c	PE_PGRS4	PE-PGRS FAMILY PROTEIN
338453	A	G	same	16	0	6.25	93.75	0	0	Rv0279c	PE_PGRS4	PE-PGRS FAMILY PROTEIN
338618	C	G	same	12	0	8.33	91.67	0	0	Rv0279c	PE_PGRS4	PE-PGRS FAMILY PROTEIN
338789	G	C	same	17	5.88	88.24	5.88	0	0	Rv0279c	PE_PGRS4	PE-PGRS FAMILY PROTEIN
338790	G	A	same	13	92.31	7.69	0	0	0	Rv0279c	PE_PGRS4	PE-PGRS FAMILY PROTEIN
338844	A	G	different	692	64.88	0	35.12	0	0	Rv0279c	PE_PGRS4	PE-PGRS FAMILY PROTEIN
338845	C	T	different	704	0	64.77	0	35.23	0	Rv0279c	PE_PGRS4	PE-PGRS FAMILY PROTEIN
338903	G	G	same	1003	0	45.86	54.14	0	0	Rv0279c	PE_PGRS4	PE-PGRS FAMILY PROTEIN
428206	G	C	same	15	0	93.33	6.67	0	0	Rv0355c	PPE8	PPE FAMILY PROTEIN
454295	T	C	same	146	0	92.47	7.53	0	0	Rv0376c	-	CONSERVED HYPOTHETICAL PROTEIN
471388	C	G	same	76	0	31.58	68.42	0	0	Rv0392c	ndhA	PROBABLE MEMBRANE NADH DEHYDROGENASE NDHA
580796	G	A	different	169	13.61	0	86.39	0	0	between	Rv0490	senX3	PUTATIVE TWO COMPONENT SENSOR HISTIDINE KINASE SENX3	and	Rv0491	regX3	TWO COMPONENT SENSORY TRANSDUCTION PROTEIN REGX3 (TRANSCRIPTIONAL REGULATORY PROTEIN) (PROBABLY LUXR-FAMILY)
580797	A	G	different	171	68.42	0	31.58	0	0	between	Rv0490	senX3	PUTATIVE TWO COMPONENT SENSOR HISTIDINE KINASE SENX3	and	Rv0491	regX3	TWO COMPONENT SENSORY TRANSDUCTION PROTEIN REGX3 (TRANSCRIPTIONAL REGULATORY PROTEIN) (PROBABLY LUXR-FAMILY)
595401	T	G	different	32	0	0	50	50	0	between	Rv0504c	-	CONSERVED HYPOTHETICAL PROTEIN	and	Rv0505c	serB1	POSSIBLE PHOSPHOSERINE PHOSPHATASE SERB1 (PSP) (O-PHOSPHOSERINE PHOSPHOHYDROLASE) (PSPASE)
595402	G	G	same	30	0	36.67	63.33	0	0	between	Rv0504c	-	CONSERVED HYPOTHETICAL PROTEIN	and	Rv0505c	serB1	POSSIBLE PHOSPHOSERINE PHOSPHATASE SERB1 (PSP) (O-PHOSPHOSERINE PHOSPHOHYDROLASE) (PSPASE)
698968	G	A	same	478	94.56	4.18	1.26	0	0	Rv0601c	-	PROBABLE TWO COMPONENT SENSOR KINASE [FIRST PART]
840276	G	G	different	7	0	71.43	28.57	0	0	Rv0747	PE_PGRS10	PE-PGRS FAMILY PROTEIN
889989	G	A	same	283	68.2	0	31.8	0	0	Rv0796	-	PUTATIVE TRANSPOSASE FOR INSERTION SEQUENCE ELEMENT IS6110
890374	C	A	same	25	68	32	0	0	0	between	Rv0796	-	PUTATIVE TRANSPOSASE FOR INSERTION SEQUENCE ELEMENT IS6110	and	Rv0797	-	PUTATIVE TRANSPOSASE FOR INSERTION SEQUENCE ELEMENT IS1547
890375	A	G	same	54	12.96	0	87.04	0	0	between	Rv0796	-	PUTATIVE TRANSPOSASE FOR INSERTION SEQUENCE ELEMENT IS6110	and	Rv0797	-	PUTATIVE TRANSPOSASE FOR INSERTION SEQUENCE ELEMENT IS1547
921813	C	G	same	355	0	7.04	92.96	0	0	Rv0829	-	POSSIBLE TRANSPOSASE (FRAGMENT)
926901	G	C	same	19	0	78.95	21.05	0	0	Rv0833	PE_PGRS13	PE-PGRS FAMILY PROTEIN
928167	G	G	different	15	0	53.33	46.67	0	0	Rv0834c	PE_PGRS14	PE-PGRS FAMILY PROTEIN
1093928	G	A	same	64	57.81	14.06	28.12	0	0	Rv0978c	PE_PGRS17	PE-PGRS FAMILY PROTEIN
1096633	T	G	same	928	0.11	0	91.38	8.51	0	between	Rv0980c	PE_PGRS18	PE-PGRS FAMILY PROTEIN	and	Rv0981	mprA	MYCOBACTERIAL PERSISTENCE REGULATOR MRPA (TWO COMPONENT RESPONSE TRANSCRIPTIONAL REGULATORY PROTEIN)
1165520	G	G	same	80	0	1.25	77.5	21.25	0	between	Rv1042c	-	PROBABLE IS LIKE-2 TRANSPOSASE	and	Rv1043c	-	CONSERVED HYPOTHETICAL PROTEIN
1165521	T	A	different	82	35.37	1.22	0	63.41	0	between	Rv1042c	-	PROBABLE IS LIKE-2 TRANSPOSASE	and	Rv1043c	-	CONSERVED HYPOTHETICAL PROTEIN
1168718	C	T	same	116	0	41.38	0	58.62	0	Rv1046c	-	HYPOTHETICAL PROTEIN
1170404	C	A	same	736	78.94	21.06	0	0	0	Rv1047	-	PROBABLE TRANSPOSASE
1190093	A	C	same	646	22.14	77.86	0	0	0	Rv1067c	PE_PGRS19	PE-PGRS FAMILY PROTEIN
1191497	T	A	same	7	57.14	0	0	42.86	0	Rv1068c	PE_PGRS20	PE-PGRS FAMILY PROTEIN
1217904	T	T	same	2	0	0	50	50	0	Rv1091	PE_PGRS22	PE-PGRS FAMILY PROTEIN
1277871	A	T	different	96	63.54	0	0	36.46	0	between	Rv1148c	-	CONSERVED HYPOTHETICAL PROTEIN	and	Rv1149	-	POSSIBLE TRANSPOSASE
1277872	C	A	different	87	20.69	79.31	0	0	0	between	Rv1148c	-	CONSERVED HYPOTHETICAL PROTEIN	and	Rv1149	-	POSSIBLE TRANSPOSASE
1306710	C	C	different	147	0	29.25	70.75	0	0	Rv1175c	fadH	PROBABLE NADPH DEPENDENT 2,4-DIENOYL-COA REDUCTASE FADH (2,4-dienoyl coenzyme A reductase) (4-enoyl-CoA reductase)
1313339	A	C	same	6	16.67	83.33	0	0	0	between	Rv1179c	-	HYPOTHETICAL PROTEIN	and	Rv1180	pks3	PROBABLE POLYKETIDE BETA-KETOACYL SYNTHASE PKS3
1341624	G	T	same	690	0	0	21.01	78.99	0	Rv1199c	-	POSSIBLE TRANSPOSASE
1342581	T	C	different	474	0.21	9.92	0.63	89.24	0	Rv1199c	-	POSSIBLE TRANSPOSASE
1468208	A	C	same	722	17.04	81.72	1.11	0.14	0	Rv1313c	-	POSSIBLE TRANSPOSASE
1480972	T	C	same	1678	0	61.14	0	38.86	0	Rv1319c	-	POSSIBLE ADENYLATE CYCLASE (ATP PYROPHOSPHATE-LYASE) (ADENYLYL CYCLASE)
1533583	G	A	same	1012	92.19	0.69	7.11	0	0	Rv1361c	PPE19	PPE FAMILY PROTEIN
1542338	C	T	same	341	0	23.46	0.29	76.25	0	Rv1369c	-	PROBABLE TRANSPOSASE
1543303	T	G	different	17	0	5.88	23.53	70.59	0	between	Rv1370c	-	PROBABLE TRANSPOSASE	and	Rv1371	-	PROBABLE CONSERVED MEMBRANE PROTEIN
1543304	T	C	same	29	0	72.41	0	27.59	0	between	Rv1370c	-	PROBABLE TRANSPOSASE	and	Rv1371	-	PROBABLE CONSERVED MEMBRANE PROTEIN
1573380	G	G	different	2	50	0	50	0	0	Rv1396c	PE_PGRS25	PE-PGRS FAMILY PROTEIN
1618717	G	A	same	3	66.67	33.33	0	0	0	Rv1441c	PE_PGRS26	PE-PGRS FAMILY PROTEIN
1618722	G	A	same	2	50	0	50	0	0	Rv1441c	PE_PGRS26	PE-PGRS FAMILY PROTEIN
1618726	T	G	same	6	0	16.67	83.33	0	0	Rv1441c	PE_PGRS26	PE-PGRS FAMILY PROTEIN
1632737	C	T	same	37	0	8.11	0	91.89	0	Rv1450c	PE_PGRS27	PE-PGRS FAMILY PROTEIN
1633539	G	G	same	13	7.69	7.69	84.62	0	0	Rv1450c	PE_PGRS27	PE-PGRS FAMILY PROTEIN
1636826	C	A	same	157	75.8	22.29	1.91	0	0	Rv1452c	PE_PGRS28	PE-PGRS FAMILY PROTEIN
1636991	T	C	same	12	0	83.33	0	16.67	0	Rv1452c	PE_PGRS28	PE-PGRS FAMILY PROTEIN
1637228	A	C	different	23	73.91	26.09	0	0	0	Rv1452c	PE_PGRS28	PE-PGRS FAMILY PROTEIN
1753519	G	C	same	78	0	71.79	28.21	0	0	Rv1549	fadD11.1	POSSIBLE FATTY-ACID-CoA LIGASE FADD11.1 (FATTY-ACID-CoA SYNTHETASE) (FATTY-ACID-CoA SYNTHASE)
1788613	C	T	different	715	0	91.19	1.68	7.13	0	Rv1587c	-	Partial REP13E12 repeat protein
1798355	G	A	same	812	94.09	0.74	5.05	0.12	0	Rv1597	-	HYPOTHETICAL PROTEIN
1983195	A	A	different	6	16.67	33.33	50	0	0	Rv1753c	PPE24	PPE FAMILY PROTEIN
1987703	T	G	same	41	0	0	60.98	39.02	0	between	Rv1755c	plcD	PROBABLE PHOSPHOLIPASE C 4 (FRAGMENT) PLCD	and	Rv1756c	-	PUTATIVE TRANSPOSASE
1987704	G	T	different	30	0	0	66.67	33.33	0	between	Rv1755c	plcD	PROBABLE PHOSPHOLIPASE C 4 (FRAGMENT) PLCD	and	Rv1756c	-	PUTATIVE TRANSPOSASE
1988089	C	T	same	340	0	27.94	0	72.06	0	Rv1756c	-	PUTATIVE TRANSPOSASE
1996101	T	A	same	48	81.25	2.08	0	16.67	0	between	Rv1762c	-	HYPOTHETICAL PROTEIN	and	Rv1763	-	PUTATIVE TRANSPOSASE
1996103	A	T	different	31	51.61	0	0	48.39	0	between	Rv1762c	-	HYPOTHETICAL PROTEIN	and	Rv1763	-	PUTATIVE TRANSPOSASE
1997069	G	A	same	310	71.94	0	28.06	0	0	Rv1764	-	PUTATIVE TRANSPOSASE
1997457	G	T	different	28	0	17.86	75	7.14	0	Rv1765c	-	CONSERVED HYPOTHETICAL PROTEIN
2030855	T	C	different	869	0	45.11	0.12	54.78	0	Rv1793	esxN	PUTATIVE ESAT-6 LIKE PROTEIN ESXN (ESAT-6 LIKE PROTEIN 5)
2030862	T	C	different	860	0	44.19	0.23	55.58	0	Rv1793	esxN	PUTATIVE ESAT-6 LIKE PROTEIN ESXN (ESAT-6 LIKE PROTEIN 5)
2081449	T	A	same	51	68.63	0	0	31.37	0	Rv1835c	-	CONSERVED HYPOTHETICAL PROTEIN
2133475	A	G	same	172	48.26	2.91	48.84	0	0	Rv1883c	-	CONSERVED HYPOTHETICAL PROTEIN
2165445	C	A	same	1667	62.93	37.01	0.06	0	0	Rv1917c	PPE34	PPE FAMILY PROTEIN
2165503	T	A	same	1693	76.85	0.06	0.12	22.98	0	Rv1917c	PPE34	PPE FAMILY PROTEIN
2296042	G	C	same	627	0	94.42	5.58	0	0	Rv2048c	pks12	Probable polyketide synthase pks12
2300237	A	G	same	617	14.91	0	85.09	0	0	Rv2048c	pks12	Probable polyketide synthase pks12
2300546	A	T	different	101	66.34	0	0	33.66	0	Rv2048c	pks12	Probable polyketide synthase pks12
2300552	T	G	different	69	0	0	30.43	69.57	0	Rv2048c	pks12	Probable polyketide synthase pks12
2300555	A	G	different	68	55.88	0	44.12	0	0	Rv2048c	pks12	Probable polyketide synthase pks12
2330324	G	A	same	387	94.32	1.55	4.13	0	0	Rv2073c	-	Probable shortchain dehydrogenase
2339605	A	G	same	19	0	15.79	84.21	0	0	Rv2082	-	CONSERVED HYPOTHETICAL PROTEIN
2339612	G	C	same	10	0	60	40	0	0	Rv2082	-	CONSERVED HYPOTHETICAL PROTEIN
2339614	G	A	different	20	40	10	50	0	0	Rv2082	-	CONSERVED HYPOTHETICAL PROTEIN
2358032	C	G	same	27	0	22.22	77.78	0	0	Rv2098c	PE_PGRS36	PE-PGRS FAMILY PROTEIN
2358034	T	C	same	16	0	50	6.25	43.75	0	Rv2099c	PE21	PE FAMILY PROTEIN
2365415	G	T	different	73	0	0	56.16	43.84	0	between	Rv2104c	-	CONSERVED HYPOTHETICAL PROTEIN	and	Rv2105	-	PROBABLE TRANSPOSASE
2365416	A	G	different	61	68.85	0	31.15	0	0	between	Rv2104c	-	CONSERVED HYPOTHETICAL PROTEIN	and	Rv2105	-	PROBABLE TRANSPOSASE
2366382	G	A	same	320	75.62	0	24.38	0	0	Rv2106	-	PROBABLE TRANSPOSASE
2366766	T	G	same	41	0	0	60.98	39.02	0	between	Rv2106	-	PROBABLE TRANSPOSASE	and	Rv2107	PE22	PE FAMILY PROTEIN
2366768	A	G	same	72	15.28	0	84.72	0	0	between	Rv2106	-	PROBABLE TRANSPOSASE	and	Rv2107	PE22	PE FAMILY PROTEIN
2381414	C	T	same	34	0	0	5.88	94.12	0	Rv2123	PPE37	PPE FAMILY PROTEIN
2383684	A	G	same	17	0	0	94.12	5.88	0	Rv2124c	metH	Probable 5-methyltetrahydrofolate--homocystein methyltransferase MetH (Methionine synthase, vitamin-B12 dependent isozyme) (MS)
2424008	G	T	same	160	0	2.5	11.88	85.62	0	Rv2162c	PE_PGRS38	PE-PGRS FAMILY PROTEIN
2430117	T	G	different	31	0	0	12.9	87.1	0	between	Rv2166c	-	CONSERVED HYPOTHETICAL PROTEIN	and	Rv2167c	-	PROBABLE TRANSPOSASE
2430503	C	T	same	324	0	27.47	0	72.53	0	Rv2167c	-	PROBABLE TRANSPOSASE
2431469	T	G	different	37	0	0	8.11	91.89	0	between	Rv2168c	-	PROBABLE TRANSPOSASE	and	Rv2169c	-	PROBABLE CONSERVED TRANSMEMBRANE PROTEIN
2431471	A	T	different	42	66.67	2.38	0	30.95	0	between	Rv2168c	-	PROBABLE TRANSPOSASE	and	Rv2169c	-	PROBABLE CONSERVED TRANSMEMBRANE PROTEIN
2487493	G	C	same	122	0	59.84	40.16	0	0	between	Rv2219	-	PROBABLE CONSERVED TRANSMEMBRANE PROTEIN	and	Rv2220	glnA1	GLUTAMINE SYNTHETASE GLNA1 (GLUTAMINE SYNTHASE) (GS-I)
2523208	G	G	different	53	0	54.72	45.28	0	0	between	Rv2248	-	CONSERVED HYPOTHETICAL PROTEIN	and	Rv2249c	glpD1	PROBABLE GLYCEROL-3-PHOSPHATE DEHYDROGENASE GLPD1
2525727	G	A	same	31	64.52	3.23	32.26	0	0	Rv2251	-	POSSIBLE FLAVOPROTEIN
2525728	A	G	same	25	28	0	72	0	0	Rv2251	-	POSSIBLE FLAVOPROTEIN
2534564	A	G	same	44	0	36.36	63.64	0	0	Rv2262c	-	CONSERVED HYPOTHETICAL PROTEIN
2550014	T	C	same	40	0	80	0	20	0	Rv2277c	-	Possible glycerolphosphodiesterase
2550016	A	C	different	24	75	20.83	4.17	0	0	Rv2277c	-	Possible glycerolphosphodiesterase
2550982	G	A	same	352	74.43	0.28	25.28	0	0	Rv2279	-	PROBABLE TRANSPOSASE
2551365	T	G	different	36	0	5.56	38.89	55.56	0	between	Rv2279	-	PROBABLE TRANSPOSASE	and	Rv2280	-	Probable dehydrogenase
2551366	T	C	same	55	0	67.27	0	32.73	0	between	Rv2279	-	PROBABLE TRANSPOSASE	and	Rv2280	-	Probable dehydrogenase
2626004	G	A	different	1037	46.77	0.1	53.13	0	0	Rv2346c	esxO	PUTATIVE ESAT-6 LIKE PROTEIN ESXO (ESAT-6 LIKE PROTEIN 6)
2626011	G	A	different	1021	48.97	0.1	50.93	0	0	Rv2346c	esxO	PUTATIVE ESAT-6 LIKE PROTEIN ESXO (ESAT-6 LIKE PROTEIN 6)
2635577	T	C	same	45	0	82.22	2.22	15.56	0	Rv2353c	PPE39	PPE FAMILY PROTEIN
2635579	A	C	different	26	53.85	46.15	0	0	0	Rv2353c	PPE39	PPE FAMILY PROTEIN
2636545	G	A	same	298	73.83	0	26.17	0	0	Rv2355	-	PROBABLE TRANSPOSASE
2636928	T	G	different	21	0	9.52	33.33	57.14	0	between	Rv2355	-	PROBABLE TRANSPOSASE	and	Rv2356c	PPE40	PPE FAMILY PROTEIN
2636929	T	G	same	25	0	0	52	48	0	between	Rv2355	-	PROBABLE TRANSPOSASE	and	Rv2356c	PPE40	PPE FAMILY PROTEIN
2700793	G	G	different	78	33.33	66.67	0	0	0	Rv2403c	lppR	PROBABLE CONSERVED LIPOPROTEIN LPPR
2704311	C	G	same	32	0	6.25	93.75	0	0	Rv2406c	-	CONSERVED HYPOTHETICAL PROTEIN
2704805	G	C	same	14	0	92.86	7.14	0	0	Rv2407	-	CONSERVED HYPOTHETCAL PROTEIN
2704806	G	T	same	20	0	0	25	75	0	Rv2407	-	CONSERVED HYPOTHETCAL PROTEIN
2784617	A	G	same	63	31.75	0	68.25	0	0	between	Rv2478c	-	CONSERVED HYPOTHETICAL PROTEIN	and	Rv2479c	-	PROBABLE TRANSPOSASE
2784618	A	C	same	45	46.67	51.11	2.22	0	0	between	Rv2478c	-	CONSERVED HYPOTHETICAL PROTEIN	and	Rv2479c	-	PROBABLE TRANSPOSASE
2785001	C	T	same	327	0	23.85	0	76.15	0	Rv2479c	-	PROBABLE TRANSPOSASE
2785968	C	G	same	27	0	22.22	77.78	0	0	between	Rv2480c	-	POSSIBLE TRANSPOSASE	and	Rv2481c	-	HYPOTHETICAL PROTEIN
2785969	A	T	same	35	14.29	0	0	85.71	0	between	Rv2480c	-	POSSIBLE TRANSPOSASE	and	Rv2481c	-	HYPOTHETICAL PROTEIN
2828822	G	T	same	737	0	0	17.91	82.09	0	Rv2512c	-	TRANSPOSASE FOR INSERTION SEQUENCE ELEMENT IS1081
2829779	T	C	different	478	0.21	8.16	0.21	91.42	0	Rv2512c	-	TRANSPOSASE FOR INSERTION SEQUENCE ELEMENT IS1081
2873110	G	C	same	61	0	80.33	19.67	0	0	Rv2553c	-	PROBABLE CONSERVED MEMBRANE PROTEIN
2944478	C	C	different	3	0	0	33.33	66.67	0	Rv2615c	PE_PGRS45	PE-PGRS FAMILY PROTEIN
2944689	G	G	different	15	0	93.33	6.67	0	0	Rv2615c	PE_PGRS45	PE-PGRS FAMILY PROTEIN
2961622	C	T	same	250	0	4.4	0.8	94.8	0	Rv2634c	PE_PGRS46	PE-PGRS FAMILY PROTEIN
2972109	T	G	same	22	0	0	59.09	40.91	0	between	Rv2647	-	HYPOTHETICAL PROTEIN	and	Rv2648	-	PROBABLE TRANSPOSASE FOR INSERTION SEQUENCE ELEMENT IS6110
2972110	G	C	different	19	0	31.58	68.42	0	0	between	Rv2647	-	HYPOTHETICAL PROTEIN	and	Rv2648	-	PROBABLE TRANSPOSASE FOR INSERTION SEQUENCE ELEMENT IS6110
2973077	G	A	same	338	71.89	0	28.11	0	0	Rv2649	-	PROBABLE TRANSPOSASE FOR INSERTION SEQUENCE ELEMENT IS6110
2973460	T	A	same	32	56.25	3.12	0	40.62	0	between	Rv2649	-	PROBABLE TRANSPOSASE FOR INSERTION SEQUENCE ELEMENT IS6110	and	Rv2650c	-	POSSIBLE phiRv2 PROPHAGE PROTEIN
3099094	G	T	same	26	0	15.38	0	84.62	0	Rv2790c	ltp1	PROBABLE LIPID-TRANSFER PROTEIN LTP1
3120910	C	T	same	339	0	25.07	0	74.93	0	Rv2814c	-	PROBABLE TRANSPOSASE
3122229	G	A	same	61	62.3	0	34.43	3.28	0	between	Rv2815c	-	PROBABLE TRANSPOSASE	and	Rv2816c	-	CONSERVED HYPOTHETICAL PROTEIN
3131473	A	C	same	149	20.81	77.18	0.67	1.34	0	Rv2823c	-	CONSERVED HYPOTHETICAL PROTEIN
3160000	A	G	same	34	0	14.71	85.29	0	0	Rv2850c	-	POSSIBLE MAGNESIUM CHELATASE
3228143	G	T	same	237	0	1.69	7.59	90.72	0	Rv2917	-	CONSERVED HYPOTHETICAL ALANINE AND ARGININE RICH PROTEIN
3232759	G	A	same	103	58.25	0.97	40.78	0	0	between	Rv2920c	amt	PROBABLE AMMONIUM-TRANSPORT INTEGRAL MEMBRANE PROTEIN AMT	and	Rv2921c	ftsY	PROBABLE CELL DIVISION PROTEIN FTSY (SRP RECEPTOR) (SIGNAL RECOGNITION PARTICLE RECEPTOR)
3248074	G	A	same	695	86.33	0.43	13.24	0	0	Rv2931	ppsA	PHENOLPTHIOCEROL SYNTHESIS TYPE-I POLYKETIDE SYNTHASE PPSA
3248075	C	T	same	677	0	13.59	0	86.41	0	Rv2931	ppsA	PHENOLPTHIOCEROL SYNTHESIS TYPE-I POLYKETIDE SYNTHASE PPSA
3336764	A	T	same	60	16.67	1.67	6.67	75	0	between	Rv2980	-	POSSIBLE CONSERVED SECRETED PROTEIN	and	Rv2981c	ddlA	PROBABLE D-ALANINE--D-ALANINE LIGASE DDLA (D-ALANYLALANINE SYNTHETASE) (D-ALA-D-ALA LIGASE)
3377324	G	T	different	43	2.33	0	76.74	20.93	0	Rv3018c	PPE46	PPE FAMILY PROTEIN
3377326	G	A	same	76	59.21	0	39.47	1.32	0	Rv3018c	PPE46	PPE FAMILY PROTEIN
3379784	C	A	same	307	92.51	7.49	0	0	0	Rv3021c	PPE47	PPE FAMILY PROTEIN
3381641	G	T	same	738	0	0.14	20.19	79.67	0	Rv3023c	-	PROBABLE TRANSPOSASE
3482432	C	A	same	699	78.54	21.46	0	0	0	Rv3115	-	PROBABLE TRANSPOSASE
3510786	A	A	different	24	25	75	0	0	0	Rv3144c	PPE52	PPE-FAMILY PROTEIN
3510788	C	A	same	45	88.89	8.89	2.22	0	0	Rv3144c	PPE52	PPE-FAMILY PROTEIN
3544029	A	G	same	69	0	0	68.12	31.88	0	Rv3175	-	POSSIBLE AMIDASE (AMINOHYDROLASE)
3551230	T	A	same	50	54	0	0	46	0	between	Rv3183	-	POSSIBLE TRANSCRIPTIONAL REGULATORY PROTEIN	and	Rv3184	-	PROBABLE TRANSPOSASE
3551231	G	G	same	39	0	33.33	66.67	0	0	between	Rv3183	-	POSSIBLE TRANSCRIPTIONAL REGULATORY PROTEIN	and	Rv3184	-	PROBABLE TRANSPOSASE
3552198	G	A	same	488	75.2	0	24.8	0	0	Rv3185	-	PROBABLE TRANSPOSASE
3552583	C	T	same	30	0	26.67	0	73.33	0	between	Rv3185	-	PROBABLE TRANSPOSASE	and	Rv3186	-	PROBABLE TRANSPOSASE
3552584	A	T	same	56	10.71	0	0	89.29	0	between	Rv3185	-	PROBABLE TRANSPOSASE	and	Rv3186	-	PROBABLE TRANSPOSASE
3552715	A	A	different	32	28.12	3.12	0	68.75	0	between	Rv3185	-	PROBABLE TRANSPOSASE	and	Rv3186	-	PROBABLE TRANSPOSASE
3553681	G	A	same	424	72.88	0	27.12	0	0	Rv3187	-	PROBABLE TRANSPOSASE
3554066	C	G	same	52	0	26.92	73.08	0	0	between	Rv3187	-	PROBABLE TRANSPOSASE	and	Rv3188	-	CONSERVED HYPOTHETICAL PROTEIN
3554067	A	G	same	95	13.68	0	86.32	0	0	between	Rv3187	-	PROBABLE TRANSPOSASE	and	Rv3188	-	CONSERVED HYPOTHETICAL PROTEIN
3590685	T	G	same	10	0	10	70	20	0	between	Rv3212	-	CONSERVED HYPOTHETICAL ALANINE VALINE RICH PROTEIN	and	Rv3213c	-	POSSIBLE SOJ/PARA-RELATED PROTEIN
3594347	C	T	same	42	0	7.14	0	92.86	0	between	Rv3217c	-	PROBABLE CONSERVED INTEGRAL MEMBRANE PROTEIN	and	Rv3218	-	CONSERVED HYPOTHETICAL PROTEIN
3710385	A	T	same	74	18.92	0	0	81.08	0	between	Rv3324c	moaC3	PROBABLE MOLYBDENUM COFACTOR BIOSYNTHESIS PROTEIN C 3 MOAC3	and	Rv3325	-	PROBABLE TRANSPOSASE
3711350	G	A	same	324	71.3	0	28.7	0	0	Rv3326	-	PROBABLE TRANSPOSASE
3711735	C	C	different	22	63.64	36.36	0	0	0	between	Rv3326	-	PROBABLE TRANSPOSASE	and	Rv3327	-	PROBABLE TRANSPOSASE FUSION PROTEIN
3711736	A	G	same	37	13.51	2.7	83.78	0	0	between	Rv3326	-	PROBABLE TRANSPOSASE	and	Rv3327	-	PROBABLE TRANSPOSASE FUSION PROTEIN
3732469	G	G	different	3	66.67	0	33.33	0	0	Rv3343c	PPE54	PPE FAMILY PROTEIN
3738516	C	C	different	3	0	33.33	0	66.67	0	Rv3345c	PE_PGRS50	PE-PGRS FAMILY PROTEIN
3753116	C	T	same	1163	0.09	32.24	0.34	67.33	0	Rv3347c	PPE55	PPE FAMILY PROTEIN
3766858	G	T	same	4	0	25	0	75	0	Rv3350c	PPE56	PPE FAMILY PROTEIN
3795058	T	C	same	84	0	91.67	0	8.33	0	between	Rv3379c	dxs2	PROBABLE 1-DEOXY-D-XYLULOSE 5-PHOSPHATE SYNTHASE DXS2 (1-DEOXYXYLULOSE-5-PHOSPHATE SYNTHASE) (DXP SYNTHASE) (DXPS)	and	Rv3380c	-	PROBABLE TRANSPOSASE
3795059	G	A	same	56	83.93	0	16.07	0	0	between	Rv3379c	dxs2	PROBABLE 1-DEOXY-D-XYLULOSE 5-PHOSPHATE SYNTHASE DXS2 (1-DEOXYXYLULOSE-5-PHOSPHATE SYNTHASE) (DXP SYNTHASE) (DXPS)	and	Rv3380c	-	PROBABLE TRANSPOSASE
3795444	C	T	same	296	0	28.04	0.34	71.62	0	Rv3380c	-	PROBABLE TRANSPOSASE
3796411	C	G	same	38	0	15.79	84.21	0	0	between	Rv3381c	-	PROBABLE TRANSPOSASE	and	Rv3382c	lytB1	PROBABLE LYTB-RELATED PROTEIN LYTB1
3846590	C	C	different	4	0	0	75	25	0	between	Rv3428c	-	POSSIBLE TRANSPOSASE	and	Rv3429	PPE59	PPE FAMILY PROTEIN
3846796	C	G	different	2	50	0	50	0	0	between	Rv3428c	-	POSSIBLE TRANSPOSASE	and	Rv3429	PPE59	PPE FAMILY PROTEIN
3890779	T	A	same	48	77.08	0	0	22.92	0	between	Rv3473c	bpoA	POSSIBLE PEROXIDASE BPOA (NON-HAEM PEROXIDASE)	and	Rv3474	-	POSSIBLE TRANSPOSASE FOR INSERTION ELEMENT IS6110 [FIRST PART]
3890780	G	C	same	31	0	51.61	48.39	0	0	between	Rv3473c	bpoA	POSSIBLE PEROXIDASE BPOA (NON-HAEM PEROXIDASE)	and	Rv3474	-	POSSIBLE TRANSPOSASE FOR INSERTION ELEMENT IS6110 [FIRST PART]
3891747	G	A	same	333	73.27	0	26.73	0	0	Rv3475	-	POSSIBLE TRANSPOSASE FOR INSERTION ELEMENT IS6110 [SECOND PART]
3892133	A	G	different	134	52.24	0.75	47.01	0	0	between	Rv3475	-	POSSIBLE TRANSPOSASE FOR INSERTION ELEMENT IS6110 [SECOND PART]	and	Rv3476c	kgtP	PROBABLE DICARBOXYLIC ACID TRANSPORT INTEGRAL MEMBRANE PROTEIN KGTP (DICARBOXYLATE TRANSPORTER)
3929102	G	G	same	48	2.08	43.75	54.17	0	0	Rv3507	PE_PGRS53	PE-PGRS FAMILY PROTEIN
3930483	T	T	same	3	0	33.33	33.33	33.33	0	Rv3507	PE_PGRS53	PE-PGRS FAMILY PROTEIN
3931587	G	A	same	86	86.05	0	13.95	0	0	Rv3508	PE_PGRS54	PE-PGRS FAMILY PROTEIN
3946472	A	A	different	2	0	50	50	0	0	Rv3514	PE_PGRS57	PE-PGRS FAMILY PROTEIN
3947209	C	C	same	10	0	50	50	0	0	Rv3514	PE_PGRS57	PE-PGRS FAMILY PROTEIN
3948611	A	C	different	16	93.75	0	6.25	0	0	Rv3514	PE_PGRS57	PE-PGRS FAMILY PROTEIN
3948612	A	C	different	14	92.86	7.14	0	0	0	Rv3514	PE_PGRS57	PE-PGRS FAMILY PROTEIN
4031626	G	A	same	217	93.09	6.45	0.46	0	0	Rv3590c	PE_PGRS58	PE-PGRS FAMILY PROTEIN
4060100	G	A	same	1427	56.48	0	43.45	0.07	0	Rv3619c	esxV	PUTATIVE ESAT-6 LIKE PROTEIN ESXV (ESAT-6 LIKE PROTEIN 1)
4095002	G	A	different	27	29.63	70.37	0	0	0	Rv3655c	-	CONSERVED HYPOTHETICAL PROTEIN
4117169	C	G	same	127	0.79	21.26	77.95	0	0	between	Rv3676	-	PROBABLE TRANSCRIPTIONAL REGULATORY PROTEIN (PROBABLY CRP/FNR-FAMILY)	and	Rv3677c	-	POSSIBLE HYDROLASE
4120983	A	G	same	890	43.03	0.11	56.85	0	0	between	Rv3680	-	PROBABLE ANION TRANSPORTER ATPASE	and	Rv3681c	whiB4	PROBABLE TRANSCRIPTIONAL REGULATORY PROTEIN WHIB-LIKE WHIB4
4249408	G	A	same	819	94.51	4.27	1.22	0	0	Rv3795	embB	INTEGRAL MEMBRANE INDOLYLACETYLINOSITOL ARABINOSYLTRANSFERASE EMBB (ARABINOSYLINDOLYLACETYLINOSITOL SYNTHASE)
4252880	G	C	same	10	0	90	0	10	0	between	Rv3797	fadE35	PROBABLE ACYL-CoA DEHYDROGENASE FADE35	and	Rv3798	-	PROBABLE TRANSPOSASE
4338596	C	G	different	56	0	1.79	39.29	58.93	0	between	Rv3862c	whiB6	POSSIBLE TRANSCRIPTIONAL REGULATORY PROTEIN WHIB-LIKE WHIB6	and	Rv3863	-	HYPOTHETICAL ALANINE RICH PROTEIN
4359165	G	C	same	214	0	83.18	1.4	15.42	0	Rv3879c	-	HYPOTHETICAL ALANINE AND PROLINE RICH PROTEIN
4369673	C	G	same	19	0	26.32	73.68	0	0	Rv3886c	mycP2	PROBABLE ALANINE AND PROLINE RICH MEMBRANE-ANCHORED MYCOSIN MYCP2 (SERINE PROTEASE) (SUBTILISIN-LIKE PROTEASE) (SUBTILASE-LIKE) (MYCOSIN-2)
4383146	C	G	same	64	0	32.81	67.19	0	0	Rv3897c	-	CONSERVED HYPOTHETICAL PROTEIN
4383148	T	T	same	46	0	0	34.78	65.22	0	Rv3897c	-	CONSERVED HYPOTHETICAL PROTEIN
4385111	G	A	same	192	93.75	3.65	2.6	0	0	Rv3899c	-	CONSERVED HYPOTHETICAL PROTEIN

## Sheet: CDC606_vs_H37Rv_snps
position	WT	cousin	concordance	total	A	C	G	T	del	gene info
24716	A	A	different	186	42.47	0	57.53	0	0	Rv0020c	TB39.8	CONSERVED HYPOTHETICAL PROTEIN TB39.8
28367	T	T	different	83	55.42	0	0	44.58	0	Rv0024	-	PUTATIVE SECRETED PROTEIN P60-RELATED PROTEIN
39030	C	C	different	776	0	48.58	0.13	51.29	0	between	Rv0035	fadD34	PROBABLE FATTY-ACID-CoA LIGASE FADD34 (FATTY-ACID-CoA SYNTHETASE) (FATTY-ACID-CoA SYNTHASE)	and	Rv0036c	-	CONSERVED HYPOTHETICAL PROTEIN
49692	C	C	different	67	0	0	62.69	37.31	0	Rv0045c	-	POSSIBLE HYDROLASE
55553	C	T	same	144	0	9.72	0	90.28	0	Rv0050	ponA1	PROBABLE BIFUNCTIONAL PENICILLIN-BINDING PROTEIN 1A/1B PONA1 (MUREIN POLYMERASE) (PBP1)	PENICILLIN-INSENSITIVE TRANSGLYCOSYLASE (PEPTIDOGLYCAN TGASE) + PENICILLIN-SENSITIVE TRANSPEPTIDASE (DD-TRANSPEPTIDASE)
79560	C	C	different	13	0	7.69	92.31	0	0	Rv0071	-	POSSIBLE MATURASE
81577	A	A	same	2	50	50	0	0	0	Rv0072	-	PROBABLE GLUTAMINE-TRANSPORT TRANSMEMBRANE PROTEIN ABC TRANSPORTER
83035	G	G	different	13	0	84.62	15.38	0	0	Rv0074	-	CONSERVED HYPOTHETICAL PROTEIN
99168	T	T	different	46	0	0	80.43	19.57	0	Rv0090	-	POSSIBLE MEMBRANE PROTEIN
99170	C	C	same	42	0	50	2.38	47.62	0	Rv0090	-	POSSIBLE MEMBRANE PROTEIN
99171	G	G	different	44	0	0	38.64	61.36	0	Rv0090	-	POSSIBLE MEMBRANE PROTEIN
103744	A	A	same	227	70.93	26.87	2.2	0	0	Rv0094c	-	CONSERVED HYPOTHETICAL PROTEIN
103746	G	G	same	200	0	0	85.5	14.5	0	Rv0094c	-	CONSERVED HYPOTHETICAL PROTEIN
103756	G	G	same	289	0	0	74.74	25.26	0	Rv0094c	-	CONSERVED HYPOTHETICAL PROTEIN
104858	G	G	different	82	92.68	0	7.32	0	0	Rv0095c	-	CONSERVED HYPOTHETICAL PROTEIN
150890	A	A	different	48	25	0	75	0	0	Rv0124	PE_PGRS2	PE-PGRS FAMILY PROTEIN
308520	G	G	different	358	0	1.4	4.19	94.41	0	Rv0256c	PPE2	PPE FAMILY PROTEIN
335924	G	G	same	34	0	11.76	88.24	0	0	Rv0278c	PE_PGRS3	PE-PGRS FAMILY PROTEIN
335928	T	T	same	28	0	10.71	0	89.29	0	Rv0278c	PE_PGRS3	PE-PGRS FAMILY PROTEIN
338618	C	C	different	9	0	11.11	88.89	0	0	Rv0279c	PE_PGRS4	PE-PGRS FAMILY PROTEIN
353365	G	G	different	773	94.95	3.88	1.16	0	0	Rv0290	-	PROBABLE CONSERVED TRANSMEMBRANE PROTEIN
383716	C	C	different	65	0	6.15	4.62	89.23	0	Rv0315	-	POSSIBLE BETA-1,3-GLUCANASE PRECURSOR
427096	G	G	different	14	64.29	35.71	0	0	0	Rv0355c	PPE8	PPE FAMILY PROTEIN
580796	G	G	same	176	15.91	0	84.09	0	0	between	Rv0490	senX3	PUTATIVE TWO COMPONENT SENSOR HISTIDINE KINASE SENX3	and	Rv0491	regX3	TWO COMPONENT SENSORY TRANSDUCTION PROTEIN REGX3 (TRANSCRIPTIONAL REGULATORY PROTEIN) (PROBABLY LUXR-FAMILY)
580797	A	A	same	189	65.08	0	34.92	0	0	between	Rv0490	senX3	PUTATIVE TWO COMPONENT SENSOR HISTIDINE KINASE SENX3	and	Rv0491	regX3	TWO COMPONENT SENSORY TRANSDUCTION PROTEIN REGX3 (TRANSCRIPTIONAL REGULATORY PROTEIN) (PROBABLY LUXR-FAMILY)
623288	A	A	different	3	33.33	66.67	0	0	0	Rv0532	PE_PGRS6	PE-PGRS FAMILY PROTEIN
623568	A	A	different	44	27.27	0	6.82	65.91	0	Rv0532	PE_PGRS6	PE-PGRS FAMILY PROTEIN
672518	G	G	same	5	40	0	60	0	0	Rv0578c	PE_PGRS7	PE-PGRS FAMILY PROTEIN
672521	G	G	different	13	76.92	0	23.08	0	0	Rv0578c	PE_PGRS7	PE-PGRS FAMILY PROTEIN
742633	G	G	different	7	57.14	0	42.86	0	0	between	Rv0647c	-	CONSERVED HYPOTHETICAL PROTEIN	and	Rv0648	-	ALPHA-MANNOSIDASE
742634	C	C	different	12	0	8.33	91.67	0	0	between	Rv0647c	-	CONSERVED HYPOTHETICAL PROTEIN	and	Rv0648	-	ALPHA-MANNOSIDASE
836498	G	G	different	3	0	66.67	33.33	0	0	Rv0746	PE_PGRS9	PE-PGRS FAMILY PROTEIN
837911	T	T	different	21	0	0	66.67	33.33	0	Rv0746	PE_PGRS9	PE-PGRS FAMILY PROTEIN
889021	T	T	same	260	0	23.08	1.92	75	0	between	Rv0794c	-	PROBABLE OXIDOREDUCTASE	and	Rv0795	-	PUTATIVE TRANSPOSASE FOR INSERTION SEQUENCE ELEMENT IS6110 (FRAGMENT)
890375	A	A	different	100	47	0	53	0	0	between	Rv0796	-	PUTATIVE TRANSPOSASE FOR INSERTION SEQUENCE ELEMENT IS6110	and	Rv0797	-	PUTATIVE TRANSPOSASE FOR INSERTION SEQUENCE ELEMENT IS1547
909166	C	C	different	1434	0	48.05	0	51.95	0	Rv0815c	cysA2	PROBABLE THIOSULFATE SULFURTRANSFERASE CYSA2 (RHODANESE-LIKE PROTEIN) (THIOSULFATE CYANIDE TRANSSULFURASE) (THIOSULFATE THIOTRANSFERASE)
916687	G	G	different	30	93.33	6.67	0	0	0	Rv0823c	-	POSSIBLE TRANSCRIPTIONAL REGULATORY PROTEIN
916688	A	A	different	28	0	50	50	0	0	Rv0823c	-	POSSIBLE TRANSCRIPTIONAL REGULATORY PROTEIN
916690	C	C	different	59	94.92	0	5.08	0	0	Rv0823c	-	POSSIBLE TRANSCRIPTIONAL REGULATORY PROTEIN
925453	C	C	different	162	0	0	6.17	93.83	0	Rv0833	PE_PGRS13	PE-PGRS FAMILY PROTEIN
1074558	G	G	different	702	94.59	0.85	4.56	0	0	Rv0962c	lprP	POSSIBLE LIPOPROTEIN LPRP
1093928	G	G	same	120	23.33	5.83	70.83	0	0	Rv0978c	PE_PGRS17	PE-PGRS FAMILY PROTEIN
1094228	T	T	same	473	0	0.21	17.97	81.82	0	Rv0978c	PE_PGRS17	PE-PGRS FAMILY PROTEIN
1095644	C	C	different	38	0	26.32	0	73.68	0	Rv0980c	PE_PGRS18	PE-PGRS FAMILY PROTEIN
1096205	T	T	different	616	0	54.55	0	45.45	0	Rv0980c	PE_PGRS18	PE-PGRS FAMILY PROTEIN
1096398	C	C	different	28	0	39.29	3.57	57.14	0	Rv0980c	PE_PGRS18	PE-PGRS FAMILY PROTEIN
1096508	C	C	different	15	0	26.67	73.33	0	0	between	Rv0980c	PE_PGRS18	PE-PGRS FAMILY PROTEIN	and	Rv0981	mprA	MYCOBACTERIAL PERSISTENCE REGULATOR MRPA (TWO COMPONENT RESPONSE TRANSCRIPTIONAL REGULATORY PROTEIN)
1096567	A	A	same	237	88.19	0	11.81	0	0	between	Rv0980c	PE_PGRS18	PE-PGRS FAMILY PROTEIN	and	Rv0981	mprA	MYCOBACTERIAL PERSISTENCE REGULATOR MRPA (TWO COMPONENT RESPONSE TRANSCRIPTIONAL REGULATORY PROTEIN)
1096633	T	T	different	710	0	0	89.01	10.99	0	between	Rv0980c	PE_PGRS18	PE-PGRS FAMILY PROTEIN	and	Rv0981	mprA	MYCOBACTERIAL PERSISTENCE REGULATOR MRPA (TWO COMPONENT RESPONSE TRANSCRIPTIONAL REGULATORY PROTEIN)
1164619	C	C	different	907	0	14.99	0.22	84.79	0	Rv1041c	-	PROBABLE IS LIKE-2 TRANSPOSASE
1165521	T	T	same	191	13.61	0	0	86.39	0	between	Rv1042c	-	PROBABLE IS LIKE-2 TRANSPOSASE	and	Rv1043c	-	CONSERVED HYPOTHETICAL PROTEIN
1168718	C	T	same	108	0	33.33	0	66.67	0	Rv1046c	-	HYPOTHETICAL PROTEIN
1190093	A	A	different	660	24.85	75	0.15	0	0	Rv1067c	PE_PGRS19	PE-PGRS FAMILY PROTEIN
1191497	T	T	different	8	62.5	0	0	37.5	0	Rv1068c	PE_PGRS20	PE-PGRS FAMILY PROTEIN
1191741	G	G	different	358	60.34	0.56	39.11	0	0	Rv1068c	PE_PGRS20	PE-PGRS FAMILY PROTEIN
1212228	A	A	same	3	33.33	33.33	33.33	0	0	Rv1087	PE_PGRS21	PE-PGRS FAMILY PROTEIN
1215106	T	T	different	96	0	0	69.79	30.21	0	Rv1089	PE10	PE FAMILY PROTEIN
1232780	A	A	different	4	25	0	75	0	0	Rv1105	-	POSSIBLE PARA-NITROBENZYL ESTERASE (FRAGMENT)
1232782	G	G	different	9	0	0	11.11	88.89	0	Rv1105	-	POSSIBLE PARA-NITROBENZYL ESTERASE (FRAGMENT)
1232783	A	A	different	18	5.56	0	94.44	0	0	Rv1105	-	POSSIBLE PARA-NITROBENZYL ESTERASE (FRAGMENT)
1276885	C	C	different	16	0	12.5	6.25	81.25	0	Rv1148c	-	CONSERVED HYPOTHETICAL PROTEIN
1313338	A	G	same	16	0	6.25	93.75	0	0	between	Rv1179c	-	HYPOTHETICAL PROTEIN	and	Rv1180	pks3	PROBABLE POLYKETIDE BETA-KETOACYL SYNTHASE PKS3
1339894	C	C	different	36	0	0	5.56	94.44	0	Rv1196	PPE18	PPE FAMILY PROTEIN
1368322	C	C	different	142	0	43.66	56.34	0	0	Rv1225c	-	CONSERVED HYPOTHETICAL PROTEIN
1385247	G	G	different	4	0	50	50	0	0	Rv1243c	PE_PGRS23	PE-PGRS FAMILY PROTEIN
1385251	T	T	same	2	0	50	0	50	0	Rv1243c	PE_PGRS23	PE-PGRS FAMILY PROTEIN
1406759	C	C	different	96	0	43.75	0	56.25	0	Rv1258c	-	PROBABLE CONSERVED INTEGRAL MEMBRANE TRANSPORT PROTEIN
1406760	T	T	different	95	0	3.16	63.16	33.68	0	Rv1258c	-	PROBABLE CONSERVED INTEGRAL MEMBRANE TRANSPORT PROTEIN
1480972	T	T	different	1770	0	60.17	0.06	39.77	0	Rv1319c	-	POSSIBLE ADENYLATE CYCLASE (ATP PYROPHOSPHATE-LYASE) (ADENYLYL CYCLASE)
1481337	G	G	different	1804	50.72	0.06	49.22	0	0	Rv1319c	-	POSSIBLE ADENYLATE CYCLASE (ATP PYROPHOSPHATE-LYASE) (ADENYLYL CYCLASE)
1489253	G	G	different	6	33.33	66.67	0	0	0	Rv1325c	PE_PGRS24	PE-PGRS FAMILY PROTEIN
1489254	C	C	different	4	0	25	0	75	0	Rv1325c	PE_PGRS24	PE-PGRS FAMILY PROTEIN
1533241	G	G	different	997	0	63.59	36.41	0	0	Rv1361c	PPE19	PPE FAMILY PROTEIN
1619116	C	C	different	6	0	33.33	66.67	0	0	Rv1441c	PE_PGRS26	PE-PGRS FAMILY PROTEIN
1619118	G	G	same	5	40	0	60	0	0	Rv1441c	PE_PGRS26	PE-PGRS FAMILY PROTEIN
1636826	C	C	different	165	88.48	10.91	0.61	0	0	Rv1452c	PE_PGRS28	PE-PGRS FAMILY PROTEIN
1637210	A	C	different	3	33.33	33.33	33.33	0	0	Rv1452c	PE_PGRS28	PE-PGRS FAMILY PROTEIN
1638364	C	C	different	925	0	17.51	0.22	82.27	0	between	Rv1452c	PE_PGRS28	PE-PGRS FAMILY PROTEIN	and	Rv1453	-	POSSIBLE TRANSCRIPTIONAL ACTIVATOR PROTEIN
1696676	A	A	different	196	46.94	52.55	0.51	0	0	between	Rv1506c	-	HYPOTHETICAL PROTEIN	and	Rv1507c	-	CONSERVED HYPOTHETICAL PROTEIN
1753519	G	G	different	71	0	59.15	40.85	0	0	Rv1549	fadD11.1	POSSIBLE FATTY-ACID-CoA LIGASE FADD11.1 (FATTY-ACID-CoA SYNTHETASE) (FATTY-ACID-CoA SYNTHASE)
1779279	A	A	different	48	0	2.08	4.17	93.75	0	Rv1572c	-	CONSERVED HYPOTHETICAL PROTEIN
1782693	G	G	different	2	0	50	50	0	0	between	Rv1577c	-	Probable phiRv1 phage protein	and	Rv1578c	-	Probable phiRv1 phage protein
1788570	G	G	same	645	0	0	72.09	27.91	0	Rv1587c	-	Partial REP13E12 repeat protein
1788574	T	T	same	666	0	27.18	0.3	72.52	0	Rv1587c	-	Partial REP13E12 repeat protein
1789446	C	C	different	713	0	38.01	0.28	61.71	0	Rv1588c	-	Partial REP13E12 repeat protein
1789650	C	C	different	1074	0	49.72	0.37	49.91	0	Rv1588c	-	Partial REP13E12 repeat protein
1789654	A	A	same	1028	50.19	0.49	49.32	0	0	Rv1588c	-	Partial REP13E12 repeat protein
1798355	G	G	different	755	94.44	0.79	4.64	0.13	0	Rv1597	-	HYPOTHETICAL PROTEIN
1955763	A	A	different	54	0	70.37	0	29.63	0	Rv1730c	-	POSSIBLE PENICILLIN-BINDING PROTEIN
1967026	C	C	different	948	0.11	1.27	8.23	90.4	0	Rv1739c	-	PROBABLE SULPHATE-TRANSPORT TRANSMEMBRANE PROTEIN ABC TRANSPORTER
1983196	C	C	same	4	0	50	25	25	0	Rv1753c	PPE24	PPE FAMILY PROTEIN
1983199	A	A	same	25	76	4	8	12	0	Rv1753c	PPE24	PPE FAMILY PROTEIN
1987697	G	G	different	10	60	20	20	0	0	between	Rv1755c	plcD	PROBABLE PHOSPHOLIPASE C 4 (FRAGMENT) PLCD	and	Rv1756c	-	PUTATIVE TRANSPOSASE
1987699	T	T	different	58	13.79	70.69	0	15.52	0	between	Rv1755c	plcD	PROBABLE PHOSPHOLIPASE C 4 (FRAGMENT) PLCD	and	Rv1756c	-	PUTATIVE TRANSPOSASE
1996094	G	G	different	82	82.93	1.22	15.85	0	0	between	Rv1762c	-	HYPOTHETICAL PROTEIN	and	Rv1763	-	PUTATIVE TRANSPOSASE
1996099	C	C	different	344	0	49.13	0.58	50.29	0	between	Rv1762c	-	HYPOTHETICAL PROTEIN	and	Rv1763	-	PUTATIVE TRANSPOSASE
1998622	G	G	different	25	92	8	0	0	0	between	Rv1765c	-	CONSERVED HYPOTHETICAL PROTEIN	and	Rv1766	-	CONSERVED HYPOTHETICAL PROTEIN
2133475	A	A	different	161	43.48	3.73	52.8	0	0	Rv1883c	-	CONSERVED HYPOTHETICAL PROTEIN
2153739	G	G	different	156	0	58.33	41.03	0.64	0	Rv1907c	-	HYPOTHETICAL PROTEIN
2163375	T	T	different	2322	0	52.24	0.17	47.59	0	Rv1917c	PPE34	PPE FAMILY PROTEIN
2163444	T	T	same	3561	0.11	47.35	0.03	52.51	0	Rv1917c	PPE34	PPE FAMILY PROTEIN
2165503	T	T	different	2327	57.63	0	0.13	42.24	0	Rv1917c	PPE34	PPE FAMILY PROTEIN
2220484	A	A	different	53	28.3	71.7	0	0	0	Rv1977	-	CONSERVED HYPOTHETICAL PROTEIN
2273734	C	C	different	40	0	0	45	55	0	Rv2027c	-	Probable histidine kinase response regulator
2295685	C	C	different	596	92.79	7.05	0.17	0	0	Rv2048c	pks12	Probable polyketide synthase pks12
2296042	G	G	different	622	0.16	94.37	5.47	0	0	Rv2048c	pks12	Probable polyketide synthase pks12
2300237	A	A	different	631	11.25	0	88.75	0	0	Rv2048c	pks12	Probable polyketide synthase pks12
2300546	A	A	same	112	56.25	1.79	0	41.96	0	Rv2048c	pks12	Probable polyketide synthase pks12
2300552	T	T	same	64	0	1.56	43.75	54.69	0	Rv2048c	pks12	Probable polyketide synthase pks12
2300555	A	A	same	55	52.73	0	47.27	0	0	Rv2048c	pks12	Probable polyketide synthase pks12
2302033	G	G	different	72	91.67	6.94	1.39	0	0	Rv2048c	pks12	Probable polyketide synthase pks12
2342651	A	A	different	30	26.67	0	73.33	0	0	Rv2084	-	HYPOTHETICAL PROTEIN
2358032	C	C	different	29	0	24.14	75.86	0	0	Rv2098c	PE_PGRS36	PE-PGRS FAMILY PROTEIN
2366768	A	A	same	143	63.64	2.1	34.27	0	0	between	Rv2106	-	PROBABLE TRANSPOSASE	and	Rv2107	PE22	PE FAMILY PROTEIN
2406843	C	C	different	101	27.72	0	72.28	0	0	Rv2148c	-	CONSERVED HYPOTHETICAL PROTEIN
2421974	G	G	different	12	58.33	0	41.67	0	0	Rv2160c	-	CONSERVED HYPOTHETICAL PROTEIN
2421975	G	G	different	14	71.43	0	28.57	0	0	Rv2160c	-	CONSERVED HYPOTHETICAL PROTEIN
2423819	C	C	different	22	4.55	18.18	77.27	0	0	Rv2162c	PE_PGRS38	PE-PGRS FAMILY PROTEIN
2423822	A	A	different	13	0	15.38	84.62	0	0	Rv2162c	PE_PGRS38	PE-PGRS FAMILY PROTEIN
2431477	T	T	same	110	0	42.73	0	57.27	0	between	Rv2168c	-	PROBABLE TRANSPOSASE	and	Rv2169c	-	PROBABLE CONSERVED TRANSMEMBRANE PROTEIN
2525727	G	A	same	30	70	6.67	23.33	0	0	Rv2251	-	POSSIBLE FLAVOPROTEIN
2525728	A	A	different	16	31.25	0	68.75	0	0	Rv2251	-	POSSIBLE FLAVOPROTEIN
2534564	A	A	different	46	2.17	32.61	65.22	0	0	Rv2262c	-	CONSERVED HYPOTHETICAL PROTEIN
2536629	G	G	different	54	72.22	0	25.93	1.85	0	Rv2264c	-	conserved hypothetical proline rich protein
2564370	A	A	different	103	45.63	54.37	0	0	0	Rv2293c	-	CONSERVED HYPOTHETICAL PROTEIN
2566768	A	A	different	74	1.35	44.59	54.05	0	0	between	Rv2294	-	Probable aminotransferase	and	Rv2295	-	CONSERVED HYPOTHETICAL PROTEIN
2592310	G	G	different	489	52.56	0	47.44	0	0	Rv2319c	-	HYPOTHETICAL PROTEIN
2625924	T	T	different	589	0.17	84.55	0.51	14.77	0	Rv2346c	esxO	PUTATIVE ESAT-6 LIKE PROTEIN ESXO (ESAT-6 LIKE PROTEIN 6)
2634020	A	A	different	10	10	90	0	0	0	Rv2352c	PPE38	PPE FAMILY PROTEIN
2634021	C	C	different	16	93.75	6.25	0	0	0	Rv2352c	PPE38	PPE FAMILY PROTEIN
2635577	T	T	same	140	0	30.71	2.14	67.14	0	Rv2353c	PPE39	PPE FAMILY PROTEIN
2636935	C	C	same	182	0.55	58.79	3.3	37.36	0	between	Rv2355	-	PROBABLE TRANSPOSASE	and	Rv2356c	PPE40	PPE FAMILY PROTEIN
2636936	C	C	same	149	0	63.09	36.91	0	0	between	Rv2355	-	PROBABLE TRANSPOSASE	and	Rv2356c	PPE40	PPE FAMILY PROTEIN
2703904	C	C	different	8	0	12.5	87.5	0	0	between	Rv2405	-	CONSERVED HYPOTHETICAL PROTEIN	and	Rv2406c	-	CONSERVED HYPOTHETICAL PROTEIN
2703906	T	T	different	3	0	66.67	0	33.33	0	between	Rv2405	-	CONSERVED HYPOTHETICAL PROTEIN	and	Rv2406c	-	CONSERVED HYPOTHETICAL PROTEIN
2714528	T	T	different	56	35.71	1.79	62.5	0	0	Rv2416c	eis	ENHANCED INTRACELLULAR SURVIVAL PROTEIN EIS
2729831	G	G	different	26	0	0	7.69	92.31	0	Rv2434c	-	PROBABLE CONSERVED TRANSMEMBRANE PROTEIN
2734482	A	A	different	99	1.01	46.46	2.02	50.51	0	Rv2437	-	CONSERVED HYPOTHETICAL PROTEIN
2784617	A	A	same	161	68.32	1.24	30.43	0	0	between	Rv2478c	-	CONSERVED HYPOTHETICAL PROTEIN	and	Rv2479c	-	PROBABLE TRANSPOSASE
2784618	A	A	same	154	71.43	24.03	3.9	0.65	0	between	Rv2478c	-	CONSERVED HYPOTHETICAL PROTEIN	and	Rv2479c	-	PROBABLE TRANSPOSASE
2851167	T	T	different	3	0	66.67	33.33	0	0	Rv2526	-	HYPOTHETICAL PROTEIN
2866671	G	G	different	6	83.33	0	16.67	0	0	Rv2543	lppA	PROBABLE CONSERVED LIPOPROTEIN LPPA
2866677	A	A	different	6	16.67	66.67	16.67	0	0	Rv2543	lppA	PROBABLE CONSERVED LIPOPROTEIN LPPA
2867575	T	T	different	12	0	83.33	8.33	8.33	0	Rv2544	lppB	PROBABLE CONSERVED LIPOPROTEIN LPPB
2944515	A	A	same	132	68.94	31.06	0	0	0	Rv2615c	PE_PGRS45	PE-PGRS FAMILY PROTEIN
2944524	C	C	same	109	0	78.9	21.1	0	0	Rv2615c	PE_PGRS45	PE-PGRS FAMILY PROTEIN
2960506	C	C	different	64	0	7.81	0	92.19	0	Rv2634c	PE_PGRS46	PE-PGRS FAMILY PROTEIN
2972109	T	T	same	218	0.46	0.92	8.26	90.37	0	between	Rv2647	-	HYPOTHETICAL PROTEIN	and	Rv2648	-	PROBABLE TRANSPOSASE FOR INSERTION SEQUENCE ELEMENT IS6110
2972110	G	G	same	236	1.69	4.24	94.07	0	0	between	Rv2647	-	HYPOTHETICAL PROTEIN	and	Rv2648	-	PROBABLE TRANSPOSASE FOR INSERTION SEQUENCE ELEMENT IS6110
2973460	T	T	same	145	11.72	6.21	11.72	70.34	0	between	Rv2649	-	PROBABLE TRANSPOSASE FOR INSERTION SEQUENCE ELEMENT IS6110	and	Rv2650c	-	POSSIBLE phiRv2 PROPHAGE PROTEIN
2973463	A	A	same	110	54.55	0.91	0.91	43.64	0	between	Rv2649	-	PROBABLE TRANSPOSASE FOR INSERTION SEQUENCE ELEMENT IS6110	and	Rv2650c	-	POSSIBLE phiRv2 PROPHAGE PROTEIN
3007228	A	A	different	8	0	12.5	87.5	0	0	between	Rv2689c	-	CONSERVED HYPOTHETICAL ALANINE AND VALINE AND GLYCINE RICH PROTEIN	and	Rv2690c	-	PROBABLE CONSERVED INTEGRAL MEMBRANE ALANINE AND VALINE AND LEUCINE RICH PROTEIN
3120518	T	T	different	19	68.42	0	5.26	26.32	0	between	Rv2813	-	CONSERVED HYPOTHETICAL PROTEIN	and	Rv2814c	-	PROBABLE TRANSPOSASE
3120522	G	G	same	163	0	0	71.78	28.22	0	between	Rv2813	-	CONSERVED HYPOTHETICAL PROTEIN	and	Rv2814c	-	PROBABLE TRANSPOSASE
3121880	G	G	same	86	0	0	74.42	25.58	0	between	Rv2815c	-	PROBABLE TRANSPOSASE	and	Rv2816c	-	CONSERVED HYPOTHETICAL PROTEIN
3121883	T	T	same	54	0	0	42.59	57.41	0	between	Rv2815c	-	PROBABLE TRANSPOSASE	and	Rv2816c	-	CONSERVED HYPOTHETICAL PROTEIN
3131473	A	A	different	156	21.15	76.92	0.64	1.28	0	Rv2823c	-	CONSERVED HYPOTHETICAL PROTEIN
3136029	T	T	different	431	0	0	53.36	46.64	0	Rv2828c	-	CONSERVED HYPOTHETICAL PROTEIN
3194243	C	C	same	53	0	84.91	15.09	0	0	Rv2885c	-	PROBABLE TRANSPOSASE
3194245	G	G	same	60	0	8.33	91.67	0	0	Rv2885c	-	PROBABLE TRANSPOSASE
3215623	G	G	different	23	0	34.78	0	65.22	0	between	Rv2905	lppW	PROBABLE CONSERVED ALANINE RICH LIPOPROTEIN LPPW	and	Rv2906c	trmD	PROBABLE TRNA (GUANINE-N1)-METHYLTRANSFERASE TRMD (M1G-METHYLTRANSFERASE) (TRNA [GM37] METHYLTRANSFERASE)
3228143	G	G	different	247	0	1.21	5.67	93.12	0	Rv2917	-	CONSERVED HYPOTHETICAL ALANINE AND ARGININE RICH PROTEIN
3232759	G	G	different	293	70.65	0	29.35	0	0	between	Rv2920c	amt	PROBABLE AMMONIUM-TRANSPORT INTEGRAL MEMBRANE PROTEIN AMT	and	Rv2921c	ftsY	PROBABLE CELL DIVISION PROTEIN FTSY (SRP RECEPTOR) (SIGNAL RECOGNITION PARTICLE RECEPTOR)
3239662	A	A	different	817	42.35	0.49	57.16	0	0	between	Rv2924c	fpg	PROBABLE FORMAMIDOPYRIMIDINE-DNA GLYCOSYLASE FPG (FAPY-DNA GLYCOSYLASE)	and	Rv2925c	rnc	PROBABLE RIBONUCLEASE III RNC (RNASE III)
3248074	G	G	different	731	85.91	0.14	13.95	0	0	Rv2931	ppsA	PHENOLPTHIOCEROL SYNTHESIS TYPE-I POLYKETIDE SYNTHASE PPSA
3248075	C	C	different	715	0	14.55	0	85.45	0	Rv2931	ppsA	PHENOLPTHIOCEROL SYNTHESIS TYPE-I POLYKETIDE SYNTHASE PPSA
3378554	C	C	different	59	0	38.98	0	61.02	0	between	Rv3018c	PPE46	PPE FAMILY PROTEIN	and	Rv3019c	esxR	SECRETED ESAT-6 LIKE PROTEIN ESXR (TB10.3) (ESAT-6 LIKE PROTEIN 9)
3379028	C	C	different	107	0	25.23	0	74.77	0	between	Rv3019c	esxR	SECRETED ESAT-6 LIKE PROTEIN ESXR (TB10.3) (ESAT-6 LIKE PROTEIN 9)	and	Rv3020c	esxS	ESAT-6 LIKE PROTEIN ESXS
3379784	C	A	same	394	84.01	15.48	0.51	0	0	Rv3021c	PPE47	PPE FAMILY PROTEIN
3379788	C	G	same	478	0	5.65	94.35	0	0	Rv3021c	PPE47	PPE FAMILY PROTEIN
3482717	A	A	different	1375	25.09	0.07	74.84	0	0	between	Rv3115	-	PROBABLE TRANSPOSASE	and	Rv3116	moeB2	PROBABLE MOLYBDENUM COFACTOR BIOSYNTHESIS PROTEIN MOEB2 (MPT-SYNTHASE SULFURYLASE) (MOLYBDOPTERIN SYNTHASE SULPHURYLASE)
3493907	T	T	different	104	67.31	2.88	29.81	0	0	between	Rv3127	-	CONSERVED HYPOTHETICAL PROTEIN	and	Rv3129	-	CONSERVED HYPOTHETICAL PROTEIN
3551230	T	A	different	147	16.33	0.68	0	82.99	0	between	Rv3183	-	POSSIBLE TRANSCRIPTIONAL REGULATORY PROTEIN	and	Rv3184	-	PROBABLE TRANSPOSASE
3551231	G	C	different	177	1.69	6.21	92.09	0	0	between	Rv3183	-	POSSIBLE TRANSCRIPTIONAL REGULATORY PROTEIN	and	Rv3184	-	PROBABLE TRANSPOSASE
3552713	T	T	same	368	0.27	32.61	0.54	66.58	0	between	Rv3185	-	PROBABLE TRANSPOSASE	and	Rv3186	-	PROBABLE TRANSPOSASE
3590685	T	G	same	18	0	0	83.33	16.67	0	between	Rv3212	-	CONSERVED HYPOTHETICAL ALANINE VALINE RICH PROTEIN	and	Rv3213c	-	POSSIBLE SOJ/PARA-RELATED PROTEIN
3590686	G	C	same	25	0	88	12	0	0	between	Rv3212	-	CONSERVED HYPOTHETICAL ALANINE VALINE RICH PROTEIN	and	Rv3213c	-	POSSIBLE SOJ/PARA-RELATED PROTEIN
3663861	C	C	same	322	11.18	88.82	0	0	0	Rv3281	-	CONSERVED HYPOTHETICAL PROTEIN
3663862	C	C	same	340	15.88	83.82	0.29	0	0	Rv3281	-	CONSERVED HYPOTHETICAL PROTEIN
3710382	T	T	different	282	53.19	0.35	0.71	45.74	0	between	Rv3324c	moaC3	PROBABLE MOLYBDENUM COFACTOR BIOSYNTHESIS PROTEIN C 3 MOAC3	and	Rv3325	-	PROBABLE TRANSPOSASE
3710385	A	A	same	261	85.06	1.15	0	13.79	0	between	Rv3324c	moaC3	PROBABLE MOLYBDENUM COFACTOR BIOSYNTHESIS PROTEIN C 3 MOAC3	and	Rv3325	-	PROBABLE TRANSPOSASE
3730466	A	A	different	2062	48.35	0.1	51.55	0	0	Rv3343c	PPE54	PPE FAMILY PROTEIN
3730642	G	G	different	4	50	0	50	0	0	Rv3343c	PPE54	PPE FAMILY PROTEIN
3730993	A	A	different	1622	22.13	0.55	77.31	0	0	Rv3343c	PPE54	PPE FAMILY PROTEIN
3732310	G	G	same	5040	37.64	0.02	62.3	0.04	0	Rv3343c	PPE54	PPE FAMILY PROTEIN
3732624	A	A	different	2815	49.48	0.07	50.44	0	0	Rv3343c	PPE54	PPE FAMILY PROTEIN
3735802	C	C	different	1347	0.07	20.49	79.44	0	0	Rv3343c	PPE54	PPE FAMILY PROTEIN
3736024	A	A	different	13	30.77	7.69	53.85	7.69	0	Rv3343c	PPE54	PPE FAMILY PROTEIN
3736108	A	A	different	2746	40.57	0.07	59.36	0	0	Rv3343c	PPE54	PPE FAMILY PROTEIN
3737502	C	C	different	14	92.86	7.14	0	0	0	Rv3344c	PE_PGRS49	PE-PGRS FAMILY PROTEIN
3739505	A	A	different	34	11.76	0	88.24	0	0	Rv3345c	PE_PGRS50	PE-PGRS FAMILY PROTEIN
3753116	C	C	different	1150	0	31.3	0	68.7	0	Rv3347c	PPE55	PPE FAMILY PROTEIN
3779700	C	C	same	43	0	65.12	34.88	0	0	Rv3367	PE_PGRS51	PE-PGRS FAMILY PROTEIN
3795058	T	T	same	223	0.45	29.6	3.14	66.82	0	between	Rv3379c	dxs2	PROBABLE 1-DEOXY-D-XYLULOSE 5-PHOSPHATE SYNTHASE DXS2 (1-DEOXYXYLULOSE-5-PHOSPHATE SYNTHASE) (DXP SYNTHASE) (DXPS)	and	Rv3380c	-	PROBABLE TRANSPOSASE
3795059	G	G	same	228	24.12	0.88	74.56	0.44	0	between	Rv3379c	dxs2	PROBABLE 1-DEOXY-D-XYLULOSE 5-PHOSPHATE SYNTHASE DXS2 (1-DEOXYXYLULOSE-5-PHOSPHATE SYNTHASE) (DXP SYNTHASE) (DXPS)	and	Rv3380c	-	PROBABLE TRANSPOSASE
3796411	C	C	same	265	0	84.91	14.34	0.75	0	between	Rv3381c	-	PROBABLE TRANSPOSASE	and	Rv3382c	lytB1	PROBABLE LYTB-RELATED PROTEIN LYTB1
3796412	A	A	same	275	71.64	1.82	0	26.55	0	between	Rv3381c	-	PROBABLE TRANSPOSASE	and	Rv3382c	lytB1	PROBABLE LYTB-RELATED PROTEIN LYTB1
3802155	G	G	different	12	0	58.33	41.67	0	0	Rv3388	PE_PGRS52	PE-PGRS FAMILY PROTEIN
3802158	G	G	different	10	40	30	30	0	0	Rv3388	PE_PGRS52	PE-PGRS FAMILY PROTEIN
3842620	A	A	different	2263	18.12	0.04	81.84	0	0	Rv3425	PPE57	PPE FAMILY PROTEIN
3842625	A	A	different	2286	17.98	0.04	81.98	0	0	Rv3425	PPE57	PPE FAMILY PROTEIN
3847238	C	C	different	56	0	3.57	1.79	94.64	0	Rv3429	PPE59	PPE FAMILY PROTEIN
3874725	T	T	different	74	58.11	0	0	41.89	0	Rv3453	-	POSSIBLE CONSERVED TRANSMEMBRANE PROTEIN
3874726	A	A	same	67	50.75	49.25	0	0	0	Rv3453	-	POSSIBLE CONSERVED TRANSMEMBRANE PROTEIN
3883915	G	G	different	734	60.63	0.41	38.96	0	0	Rv3466	-	CONSERVED HYPOTHETICAL PROTEIN
3892131	T	T	same	129	12.4	0	0	87.6	0	between	Rv3475	-	POSSIBLE TRANSPOSASE FOR INSERTION ELEMENT IS6110 [SECOND PART]	and	Rv3476c	kgtP	PROBABLE DICARBOXYLIC ACID TRANSPORT INTEGRAL MEMBRANE PROTEIN KGTP (DICARBOXYLATE TRANSPORTER)
3892133	A	A	same	108	66.67	1.85	31.48	0	0	between	Rv3475	-	POSSIBLE TRANSPOSASE FOR INSERTION ELEMENT IS6110 [SECOND PART]	and	Rv3476c	kgtP	PROBABLE DICARBOXYLIC ACID TRANSPORT INTEGRAL MEMBRANE PROTEIN KGTP (DICARBOXYLATE TRANSPORTER)
3927606	G	G	different	26	88.46	0	11.54	0	0	Rv3507	PE_PGRS53	PE-PGRS FAMILY PROTEIN
3931461	C	C	different	14	0	35.71	64.29	0	0	Rv3508	PE_PGRS54	PE-PGRS FAMILY PROTEIN
3931547	C	C	same	22	0	77.27	22.73	0	0	Rv3508	PE_PGRS54	PE-PGRS FAMILY PROTEIN
3934699	G	G	different	34	52.94	0	47.06	0	0	Rv3508	PE_PGRS54	PE-PGRS FAMILY PROTEIN
3934733	G	G	different	8	0	75	25	0	0	Rv3508	PE_PGRS54	PE-PGRS FAMILY PROTEIN
3934734	G	G	different	8	50	0	50	0	0	Rv3508	PE_PGRS54	PE-PGRS FAMILY PROTEIN
3935245	G	G	different	2	0	50	50	0	0	Rv3508	PE_PGRS54	PE-PGRS FAMILY PROTEIN
3935335	T	C	same	29	0	93.1	6.9	0	0	Rv3508	PE_PGRS54	PE-PGRS FAMILY PROTEIN
3935471	C	C	different	8	0	25	25	50	0	Rv3508	PE_PGRS54	PE-PGRS FAMILY PROTEIN
3935474	C	C	different	3	0	33.33	66.67	0	0	Rv3508	PE_PGRS54	PE-PGRS FAMILY PROTEIN
3935494	C	C	different	4	75	0	25	0	0	Rv3508	PE_PGRS54
3936086	C	C	different	10	0	10	20	70	0	Rv3508	PE_PGRS54	PE-PGRS FAMILY PROTEIN
3936109	C	C	different	9	77.78	22.22	0	0	0	Rv3508	PE_PGRS54	PE-PGRS FAMILY PROTEIN
3941723	A	A	same	4	50	50	0	0	0	Rv3511	PE_PGRS55	PE-PGRS FAMILY PROTEIN
3941846	C	C	same	4	0	50	50	0	0	Rv3512	PE_PGRS56	PE-PGRS FAMILY PROTEIN
3943753	G	G	different	7	0	85.71	14.29	0	0	Rv3512	PE_PGRS56	PE-PGRS FAMILY PROTEIN
3946250	C	C	different	25	0	48	52	0	0	Rv3514	PE_PGRS57	PE-PGRS FAMILY PROTEIN
3946335	C	C	same	16	0	93.75	6.25	0	0	Rv3514	PE_PGRS57	PE-PGRS FAMILY PROTEIN
3946336	C	C	same	16	0	81.25	18.75	0	0	Rv3514	PE_PGRS57	PE-PGRS FAMILY PROTEIN
3946879	C	C	same	38	0	94.74	5.26	0	0	Rv3514	PE_PGRS57	PE-PGRS FAMILY PROTEIN
3947346	A	A	same	20	85	15	0	0	0	Rv3514	PE_PGRS57	PE-PGRS FAMILY PROTEIN
3949845	G	G	different	2	0	50	50	0	0	Rv3514	PE_PGRS57	PE-PGRS FAMILY PROTEIN
3949847	A	A	different	3	33.33	0	66.67	0	0	Rv3514	PE_PGRS57	PE-PGRS FAMILY PROTEIN
4032625	G	G	different	69	0	5.8	0	94.2	0	Rv3590c	PE_PGRS58	PE-PGRS FAMILY PROTEIN
4060100	G	G	different	724	56.35	0.14	43.51	0	0	Rv3619c	esxV	PUTATIVE ESAT-6 LIKE PROTEIN ESXV (ESAT-6 LIKE PROTEIN 1)
4095002	G	A	different	33	42.42	57.58	0	0	0	Rv3655c	-	CONSERVED HYPOTHETICAL PROTEIN
4120983	A	A	different	1808	22.46	0.39	76.99	0.17	0	between	Rv3680	-	PROBABLE ANION TRANSPORTER ATPASE	and	Rv3681c	whiB4	PROBABLE TRANSCRIPTIONAL REGULATORY PROTEIN WHIB-LIKE WHIB4
4124351	C	C	different	34	0	0	61.76	38.24	0	between	Rv3682	ponA2	PROBABLE BIFUNCTIONAL MEMBRANE-ASSOCIATED PENICILLIN-BINDING PROTEIN 1A/1B PONA2 (MUREIN POLYMERASE) [INCLUDES	PENICILLIN-INSENSITIVE TRANSGLYCOSYLASE (PEPTIDOGLYCAN TGASE) + PENICILLIN-SENSITIVE TRANSPEPTIDASE (DD-TRANSPEPTIDASE)]	and	Rv3683	-	CONSERVED HYPOTHETICAL PROTEIN
4170965	G	G	same	55	49.09	0	50.91	0	0	Rv3725	-	POSSIBLE OXIDOREDUCTASE
4212834	C	C	different	42	83.33	0	0	16.67	0	Rv3766	-	HYPOTHETICAL PROTEIN
4212835	C	C	different	41	41.46	0	58.54	0	0	Rv3766	-	HYPOTHETICAL PROTEIN
4264382	A	A	different	22	22.73	77.27	0	0	0	between	Rv3802c	-	PROBABLE CONSERVED MEMBRANE PROTEIN	and	Rv3803c	fbpD	SECRETED MPT51/MPB51 ANTIGEN PROTEIN FBPD (MPT51/MPB51 ANTIGEN 85 COMPLEX C) (AG58C) (MYCOLYL TRANSFERASE 85C) (FIBRONECTIN-BINDING PROTEIN C) (85C)
4338596	C	C	different	57	0	1.75	57.89	40.35	0	between	Rv3862c	whiB6	POSSIBLE TRANSCRIPTIONAL REGULATORY PROTEIN WHIB-LIKE WHIB6	and	Rv3863	-	HYPOTHETICAL ALANINE RICH PROTEIN
4369458	A	A	different	40	32.5	67.5	0	0	0	Rv3886c	mycP2	PROBABLE ALANINE AND PROLINE RICH MEMBRANE-ANCHORED MYCOSIN MYCP2 (SERINE PROTEASE) (SUBTILISIN-LIKE PROTEASE) (SUBTILASE-LIKE) (MYCOSIN-2)
4383146	C	C	different	57	0	28.07	71.93	0	0	Rv3897c	-	CONSERVED HYPOTHETICAL PROTEIN

## Sheet: CDC606_vs_M73_snps
position	WT	cousin	concordance	total	A	C	G	T	del	gene info
24716	A	G	same	186	42.47	0	57.53	0	0	Rv0020c	TB39.8	CONSERVED HYPOTHETICAL PROTEIN TB39.8
28367	T	T	different	83	55.42	0	0	44.58	0	Rv0024	-	PUTATIVE SECRETED PROTEIN P60-RELATED PROTEIN
39030	C	C	different	776	0	48.58	0.13	51.29	0	between	Rv0035	fadD34	PROBABLE FATTY-ACID-CoA LIGASE FADD34 (FATTY-ACID-CoA SYNTHETASE) (FATTY-ACID-CoA SYNTHASE)	and	Rv0036c	-	CONSERVED HYPOTHETICAL PROTEIN
49692	C	C	different	67	0	0	62.69	37.31	0	Rv0045c	-	POSSIBLE HYDROLASE
55553	C	T	same	144	0	9.72	0	90.28	0	Rv0050	ponA1	PROBABLE BIFUNCTIONAL PENICILLIN-BINDING PROTEIN 1A/1B PONA1 (MUREIN POLYMERASE) (PBP1)	PENICILLIN-INSENSITIVE TRANSGLYCOSYLASE (PEPTIDOGLYCAN TGASE) + PENICILLIN-SENSITIVE TRANSPEPTIDASE (DD-TRANSPEPTIDASE)
79560	C	C	different	13	0	7.69	92.31	0	0	Rv0071	-	POSSIBLE MATURASE
81577	A	A	same	2	50	50	0	0	0	Rv0072	-	PROBABLE GLUTAMINE-TRANSPORT TRANSMEMBRANE PROTEIN ABC TRANSPORTER
83035	G	G	different	13	0	84.62	15.38	0	0	Rv0074	-	CONSERVED HYPOTHETICAL PROTEIN
99168	T	T	different	46	0	0	80.43	19.57	0	Rv0090	-	POSSIBLE MEMBRANE PROTEIN
99170	C	C	same	42	0	50	2.38	47.62	0	Rv0090	-	POSSIBLE MEMBRANE PROTEIN
99171	G	G	different	44	0	0	38.64	61.36	0	Rv0090	-	POSSIBLE MEMBRANE PROTEIN
103744	A	A	same	227	70.93	26.87	2.2	0	0	Rv0094c	-	CONSERVED HYPOTHETICAL PROTEIN
103746	G	G	same	200	0	0	85.5	14.5	0	Rv0094c	-	CONSERVED HYPOTHETICAL PROTEIN
103756	G	G	same	289	0	0	74.74	25.26	0	Rv0094c	-	CONSERVED HYPOTHETICAL PROTEIN
104858	G	G	different	82	92.68	0	7.32	0	0	Rv0095c	-	CONSERVED HYPOTHETICAL PROTEIN
150890	A	G	same	48	25	0	75	0	0	Rv0124	PE_PGRS2	PE-PGRS FAMILY PROTEIN
308520	G	G	different	358	0	1.4	4.19	94.41	0	Rv0256c	PPE2	PPE FAMILY PROTEIN
335924	G	G	same	34	0	11.76	88.24	0	0	Rv0278c	PE_PGRS3	PE-PGRS FAMILY PROTEIN
335928	T	T	same	28	0	10.71	0	89.29	0	Rv0278c	PE_PGRS3	PE-PGRS FAMILY PROTEIN
338618	C	G	same	9	0	11.11	88.89	0	0	Rv0279c	PE_PGRS4	PE-PGRS FAMILY PROTEIN
353365	G	G	different	773	94.95	3.88	1.16	0	0	Rv0290	-	PROBABLE CONSERVED TRANSMEMBRANE PROTEIN
383716	C	C	different	65	0	6.15	4.62	89.23	0	Rv0315	-	POSSIBLE BETA-1,3-GLUCANASE PRECURSOR
427096	G	G	different	14	64.29	35.71	0	0	0	Rv0355c	PPE8	PPE FAMILY PROTEIN
580796	G	A	different	176	15.91	0	84.09	0	0	between	Rv0490	senX3	PUTATIVE TWO COMPONENT SENSOR HISTIDINE KINASE SENX3	and	Rv0491	regX3	TWO COMPONENT SENSORY TRANSDUCTION PROTEIN REGX3 (TRANSCRIPTIONAL REGULATORY PROTEIN) (PROBABLY LUXR-FAMILY)
580797	A	G	different	189	65.08	0	34.92	0	0	between	Rv0490	senX3	PUTATIVE TWO COMPONENT SENSOR HISTIDINE KINASE SENX3	and	Rv0491	regX3	TWO COMPONENT SENSORY TRANSDUCTION PROTEIN REGX3 (TRANSCRIPTIONAL REGULATORY PROTEIN) (PROBABLY LUXR-FAMILY)
623288	A	A	different	3	33.33	66.67	0	0	0	Rv0532	PE_PGRS6	PE-PGRS FAMILY PROTEIN
623568	A	A	different	44	27.27	0	6.82	65.91	0	Rv0532	PE_PGRS6	PE-PGRS FAMILY PROTEIN
672518	G	G	same	5	40	0	60	0	0	Rv0578c	PE_PGRS7	PE-PGRS FAMILY PROTEIN
672521	G	A	same	13	76.92	0	23.08	0	0	Rv0578c	PE_PGRS7	PE-PGRS FAMILY PROTEIN
742633	G	A	same	7	57.14	0	42.86	0	0	between	Rv0647c	-	CONSERVED HYPOTHETICAL PROTEIN	and	Rv0648	-	ALPHA-MANNOSIDASE
742634	C	G	same	12	0	8.33	91.67	0	0	between	Rv0647c	-	CONSERVED HYPOTHETICAL PROTEIN	and	Rv0648	-	ALPHA-MANNOSIDASE
836498	G	G	different	3	0	66.67	33.33	0	0	Rv0746	PE_PGRS9	PE-PGRS FAMILY PROTEIN
837911	T	T	different	21	0	0	66.67	33.33	0	Rv0746	PE_PGRS9	PE-PGRS FAMILY PROTEIN
889021	T	T	same	260	0	23.08	1.92	75	0	between	Rv0794c	-	PROBABLE OXIDOREDUCTASE	and	Rv0795	-	PUTATIVE TRANSPOSASE FOR INSERTION SEQUENCE ELEMENT IS6110 (FRAGMENT)
890375	A	G	same	100	47	0	53	0	0	between	Rv0796	-	PUTATIVE TRANSPOSASE FOR INSERTION SEQUENCE ELEMENT IS6110	and	Rv0797	-	PUTATIVE TRANSPOSASE FOR INSERTION SEQUENCE ELEMENT IS1547
909166	C	C	different	1434	0	48.05	0	51.95	0	Rv0815c	cysA2	PROBABLE THIOSULFATE SULFURTRANSFERASE CYSA2 (RHODANESE-LIKE PROTEIN) (THIOSULFATE CYANIDE TRANSSULFURASE) (THIOSULFATE THIOTRANSFERASE)
916687	G	G	different	30	93.33	6.67	0	0	0	Rv0823c	-	POSSIBLE TRANSCRIPTIONAL REGULATORY PROTEIN
916688	A	A	different	28	0	50	50	0	0	Rv0823c	-	POSSIBLE TRANSCRIPTIONAL REGULATORY PROTEIN
916690	C	C	different	59	94.92	0	5.08	0	0	Rv0823c	-	POSSIBLE TRANSCRIPTIONAL REGULATORY PROTEIN
925453	C	C	different	162	0	0	6.17	93.83	0	Rv0833	PE_PGRS13	PE-PGRS FAMILY PROTEIN
1074558	G	A	same	702	94.59	0.85	4.56	0	0	Rv0962c	lprP	POSSIBLE LIPOPROTEIN LPRP
1093928	G	A	different	120	23.33	5.83	70.83	0	0	Rv0978c	PE_PGRS17	PE-PGRS FAMILY PROTEIN
1094228	T	T	same	473	0	0.21	17.97	81.82	0	Rv0978c	PE_PGRS17	PE-PGRS FAMILY PROTEIN
1095644	C	C	different	38	0	26.32	0	73.68	0	Rv0980c	PE_PGRS18	PE-PGRS FAMILY PROTEIN
1096205	T	T	different	616	0	54.55	0	45.45	0	Rv0980c	PE_PGRS18	PE-PGRS FAMILY PROTEIN
1096398	C	C	different	28	0	39.29	3.57	57.14	0	Rv0980c	PE_PGRS18	PE-PGRS FAMILY PROTEIN
1096508	C	C	different	15	0	26.67	73.33	0	0	between	Rv0980c	PE_PGRS18	PE-PGRS FAMILY PROTEIN	and	Rv0981	mprA	MYCOBACTERIAL PERSISTENCE REGULATOR MRPA (TWO COMPONENT RESPONSE TRANSCRIPTIONAL REGULATORY PROTEIN)
1096567	A	G	different	237	88.19	0	11.81	0	0	between	Rv0980c	PE_PGRS18	PE-PGRS FAMILY PROTEIN	and	Rv0981	mprA	MYCOBACTERIAL PERSISTENCE REGULATOR MRPA (TWO COMPONENT RESPONSE TRANSCRIPTIONAL REGULATORY PROTEIN)
1096633	T	G	same	710	0	0	89.01	10.99	0	between	Rv0980c	PE_PGRS18	PE-PGRS FAMILY PROTEIN	and	Rv0981	mprA	MYCOBACTERIAL PERSISTENCE REGULATOR MRPA (TWO COMPONENT RESPONSE TRANSCRIPTIONAL REGULATORY PROTEIN)
1164619	C	C	different	907	0	14.99	0.22	84.79	0	Rv1041c	-	PROBABLE IS LIKE-2 TRANSPOSASE
1165521	T	A	different	191	13.61	0	0	86.39	0	between	Rv1042c	-	PROBABLE IS LIKE-2 TRANSPOSASE	and	Rv1043c	-	CONSERVED HYPOTHETICAL PROTEIN
1168718	C	T	same	108	0	33.33	0	66.67	0	Rv1046c	-	HYPOTHETICAL PROTEIN
1190093	A	C	same	660	24.85	75	0.15	0	0	Rv1067c	PE_PGRS19	PE-PGRS FAMILY PROTEIN
1191497	T	A	same	8	62.5	0	0	37.5	0	Rv1068c	PE_PGRS20	PE-PGRS FAMILY PROTEIN
1191741	G	A	same	358	60.34	0.56	39.11	0	0	Rv1068c	PE_PGRS20	PE-PGRS FAMILY PROTEIN
1212228	A	A	same	3	33.33	33.33	33.33	0	0	Rv1087	PE_PGRS21	PE-PGRS FAMILY PROTEIN
1215106	T	T	different	96	0	0	69.79	30.21	0	Rv1089	PE10	PE FAMILY PROTEIN
1232780	A	A	different	4	25	0	75	0	0	Rv1105	-	POSSIBLE PARA-NITROBENZYL ESTERASE (FRAGMENT)
1232782	G	G	different	9	0	0	11.11	88.89	0	Rv1105	-	POSSIBLE PARA-NITROBENZYL ESTERASE (FRAGMENT)
1232783	A	A	different	18	5.56	0	94.44	0	0	Rv1105	-	POSSIBLE PARA-NITROBENZYL ESTERASE (FRAGMENT)
1276885	C	C	different	16	0	12.5	6.25	81.25	0	Rv1148c	-	CONSERVED HYPOTHETICAL PROTEIN
1313338	A	G	same	16	0	6.25	93.75	0	0	between	Rv1179c	-	HYPOTHETICAL PROTEIN	and	Rv1180	pks3	PROBABLE POLYKETIDE BETA-KETOACYL SYNTHASE PKS3
1339894	C	C	different	36	0	0	5.56	94.44	0	Rv1196	PPE18	PPE FAMILY PROTEIN
1368322	C	C	different	142	0	43.66	56.34	0	0	Rv1225c	-	CONSERVED HYPOTHETICAL PROTEIN
1385247	G	G	different	4	0	50	50	0	0	Rv1243c	PE_PGRS23	PE-PGRS FAMILY PROTEIN
1385251	T	T	same	2	0	50	0	50	0	Rv1243c	PE_PGRS23	PE-PGRS FAMILY PROTEIN
1406759	C	C	different	96	0	43.75	0	56.25	0	Rv1258c	-	PROBABLE CONSERVED INTEGRAL MEMBRANE TRANSPORT PROTEIN
1406760	T	T	different	95	0	3.16	63.16	33.68	0	Rv1258c	-	PROBABLE CONSERVED INTEGRAL MEMBRANE TRANSPORT PROTEIN
1480972	T	C	same	1770	0	60.17	0.06	39.77	0	Rv1319c	-	POSSIBLE ADENYLATE CYCLASE (ATP PYROPHOSPHATE-LYASE) (ADENYLYL CYCLASE)
1481337	G	G	different	1804	50.72	0.06	49.22	0	0	Rv1319c	-	POSSIBLE ADENYLATE CYCLASE (ATP PYROPHOSPHATE-LYASE) (ADENYLYL CYCLASE)
1489253	G	G	different	6	33.33	66.67	0	0	0	Rv1325c	PE_PGRS24	PE-PGRS FAMILY PROTEIN
1489254	C	C	different	4	0	25	0	75	0	Rv1325c	PE_PGRS24	PE-PGRS FAMILY PROTEIN
1533241	G	G	different	997	0	63.59	36.41	0	0	Rv1361c	PPE19	PPE FAMILY PROTEIN
1619116	C	C	different	6	0	33.33	66.67	0	0	Rv1441c	PE_PGRS26	PE-PGRS FAMILY PROTEIN
1619118	G	G	same	5	40	0	60	0	0	Rv1441c	PE_PGRS26	PE-PGRS FAMILY PROTEIN
1636826	C	A	same	165	88.48	10.91	0.61	0	0	Rv1452c	PE_PGRS28	PE-PGRS FAMILY PROTEIN
1637210	A	A	same	3	33.33	33.33	33.33	0	0	Rv1452c	PE_PGRS28	PE-PGRS FAMILY PROTEIN
1638364	C	C	different	925	0	17.51	0.22	82.27	0	between	Rv1452c	PE_PGRS28	PE-PGRS FAMILY PROTEIN	and	Rv1453	-	POSSIBLE TRANSCRIPTIONAL ACTIVATOR PROTEIN
1696676	A	A	different	196	46.94	52.55	0.51	0	0	between	Rv1506c	-	HYPOTHETICAL PROTEIN	and	Rv1507c	-	CONSERVED HYPOTHETICAL PROTEIN
1753519	G	C	same	71	0	59.15	40.85	0	0	Rv1549	fadD11.1	POSSIBLE FATTY-ACID-CoA LIGASE FADD11.1 (FATTY-ACID-CoA SYNTHETASE) (FATTY-ACID-CoA SYNTHASE)
1779279	A	T	same	48	0	2.08	4.17	93.75	0	Rv1572c	-	CONSERVED HYPOTHETICAL PROTEIN
1782693	G	G	different	2	0	50	50	0	0	between	Rv1577c	-	Probable phiRv1 phage protein	and	Rv1578c	-	Probable phiRv1 phage protein
1788570	G	T	different	645	0	0	72.09	27.91	0	Rv1587c	-	Partial REP13E12 repeat protein
1788574	T	T	same	666	0	27.18	0.3	72.52	0	Rv1587c	-	Partial REP13E12 repeat protein
1789446	C	C	different	713	0	38.01	0.28	61.71	0	Rv1588c	-	Partial REP13E12 repeat protein
1789650	C	C	different	1074	0	49.72	0.37	49.91	0	Rv1588c	-	Partial REP13E12 repeat protein
1789654	A	A	same	1028	50.19	0.49	49.32	0	0	Rv1588c	-	Partial REP13E12 repeat protein
1798355	G	A	same	755	94.44	0.79	4.64	0.13	0	Rv1597	-	HYPOTHETICAL PROTEIN
1955763	A	A	different	54	0	70.37	0	29.63	0	Rv1730c	-	POSSIBLE PENICILLIN-BINDING PROTEIN
1967026	C	C	different	948	0.11	1.27	8.23	90.4	0	Rv1739c	-	PROBABLE SULPHATE-TRANSPORT TRANSMEMBRANE PROTEIN ABC TRANSPORTER
1983196	C	C	same	4	0	50	25	25	0	Rv1753c	PPE24	PPE FAMILY PROTEIN
1983199	A	A	same	25	76	4	8	12	0	Rv1753c	PPE24	PPE FAMILY PROTEIN
1987697	G	G	different	10	60	20	20	0	0	between	Rv1755c	plcD	PROBABLE PHOSPHOLIPASE C 4 (FRAGMENT) PLCD	and	Rv1756c	-	PUTATIVE TRANSPOSASE
1987699	T	T	different	58	13.79	70.69	0	15.52	0	between	Rv1755c	plcD	PROBABLE PHOSPHOLIPASE C 4 (FRAGMENT) PLCD	and	Rv1756c	-	PUTATIVE TRANSPOSASE
1996094	G	G	different	82	82.93	1.22	15.85	0	0	between	Rv1762c	-	HYPOTHETICAL PROTEIN	and	Rv1763	-	PUTATIVE TRANSPOSASE
1996099	C	C	different	344	0	49.13	0.58	50.29	0	between	Rv1762c	-	HYPOTHETICAL PROTEIN	and	Rv1763	-	PUTATIVE TRANSPOSASE
1998622	G	G	different	25	92	8	0	0	0	between	Rv1765c	-	CONSERVED HYPOTHETICAL PROTEIN	and	Rv1766	-	CONSERVED HYPOTHETICAL PROTEIN
2133475	A	G	same	161	43.48	3.73	52.8	0	0	Rv1883c	-	CONSERVED HYPOTHETICAL PROTEIN
2153739	G	G	different	156	0	58.33	41.03	0.64	0	Rv1907c	-	HYPOTHETICAL PROTEIN
2163375	T	C	same	2322	0	52.24	0.17	47.59	0	Rv1917c	PPE34	PPE FAMILY PROTEIN
2163444	T	T	same	3561	0.11	47.35	0.03	52.51	0	Rv1917c	PPE34	PPE FAMILY PROTEIN
2165503	T	A	same	2327	57.63	0	0.13	42.24	0	Rv1917c	PPE34	PPE FAMILY PROTEIN
2220484	A	A	different	53	28.3	71.7	0	0	0	Rv1977	-	CONSERVED HYPOTHETICAL PROTEIN
2273734	C	C	different	40	0	0	45	55	0	Rv2027c	-	Probable histidine kinase response regulator
2295685	C	C	different	596	92.79	7.05	0.17	0	0	Rv2048c	pks12	Probable polyketide synthase pks12
2296042	G	C	same	622	0.16	94.37	5.47	0	0	Rv2048c	pks12	Probable polyketide synthase pks12
2300237	A	G	same	631	11.25	0	88.75	0	0	Rv2048c	pks12	Probable polyketide synthase pks12
2300546	A	T	different	112	56.25	1.79	0	41.96	0	Rv2048c	pks12	Probable polyketide synthase pks12
2300552	T	G	different	64	0	1.56	43.75	54.69	0	Rv2048c	pks12	Probable polyketide synthase pks12
2300555	A	G	different	55	52.73	0	47.27	0	0	Rv2048c	pks12	Probable polyketide synthase pks12
2302033	G	G	different	72	91.67	6.94	1.39	0	0	Rv2048c	pks12	Probable polyketide synthase pks12
2342651	A	A	different	30	26.67	0	73.33	0	0	Rv2084	-	HYPOTHETICAL PROTEIN
2358032	C	G	same	29	0	24.14	75.86	0	0	Rv2098c	PE_PGRS36	PE-PGRS FAMILY PROTEIN
2366768	A	G	different	143	63.64	2.1	34.27	0	0	between	Rv2106	-	PROBABLE TRANSPOSASE	and	Rv2107	PE22	PE FAMILY PROTEIN
2406843	C	C	different	101	27.72	0	72.28	0	0	Rv2148c	-	CONSERVED HYPOTHETICAL PROTEIN
2421974	G	G	different	12	58.33	0	41.67	0	0	Rv2160c	-	CONSERVED HYPOTHETICAL PROTEIN
2421975	G	G	different	14	71.43	0	28.57	0	0	Rv2160c	-	CONSERVED HYPOTHETICAL PROTEIN
2423819	C	C	different	22	4.55	18.18	77.27	0	0	Rv2162c	PE_PGRS38	PE-PGRS FAMILY PROTEIN
2423822	A	A	different	13	0	15.38	84.62	0	0	Rv2162c	PE_PGRS38	PE-PGRS FAMILY PROTEIN
2431477	T	T	same	110	0	42.73	0	57.27	0	between	Rv2168c	-	PROBABLE TRANSPOSASE	and	Rv2169c	-	PROBABLE CONSERVED TRANSMEMBRANE PROTEIN
2525727	G	A	same	30	70	6.67	23.33	0	0	Rv2251	-	POSSIBLE FLAVOPROTEIN
2525728	A	G	same	16	31.25	0	68.75	0	0	Rv2251	-	POSSIBLE FLAVOPROTEIN
2534564	A	G	same	46	2.17	32.61	65.22	0	0	Rv2262c	-	CONSERVED HYPOTHETICAL PROTEIN
2536629	G	G	different	54	72.22	0	25.93	1.85	0	Rv2264c	-	conserved hypothetical proline rich protein
2564370	A	A	different	103	45.63	54.37	0	0	0	Rv2293c	-	CONSERVED HYPOTHETICAL PROTEIN
2566768	A	A	different	74	1.35	44.59	54.05	0	0	between	Rv2294	-	Probable aminotransferase	and	Rv2295	-	CONSERVED HYPOTHETICAL PROTEIN
2592310	G	G	different	489	52.56	0	47.44	0	0	Rv2319c	-	HYPOTHETICAL PROTEIN
2625924	T	T	different	589	0.17	84.55	0.51	14.77	0	Rv2346c	esxO	PUTATIVE ESAT-6 LIKE PROTEIN ESXO (ESAT-6 LIKE PROTEIN 6)
2634020	A	A	different	10	10	90	0	0	0	Rv2352c	PPE38	PPE FAMILY PROTEIN
2634021	C	C	different	16	93.75	6.25	0	0	0	Rv2352c	PPE38	PPE FAMILY PROTEIN
2635577	T	C	different	140	0	30.71	2.14	67.14	0	Rv2353c	PPE39	PPE FAMILY PROTEIN
2636935	C	C	same	182	0.55	58.79	3.3	37.36	0	between	Rv2355	-	PROBABLE TRANSPOSASE	and	Rv2356c	PPE40	PPE FAMILY PROTEIN
2636936	C	C	same	149	0	63.09	36.91	0	0	between	Rv2355	-	PROBABLE TRANSPOSASE	and	Rv2356c	PPE40	PPE FAMILY PROTEIN
2703904	C	C	different	8	0	12.5	87.5	0	0	between	Rv2405	-	CONSERVED HYPOTHETICAL PROTEIN	and	Rv2406c	-	CONSERVED HYPOTHETICAL PROTEIN
2703906	T	T	different	3	0	66.67	0	33.33	0	between	Rv2405	-	CONSERVED HYPOTHETICAL PROTEIN	and	Rv2406c	-	CONSERVED HYPOTHETICAL PROTEIN
2714528	T	T	different	56	35.71	1.79	62.5	0	0	Rv2416c	eis	ENHANCED INTRACELLULAR SURVIVAL PROTEIN EIS
2729831	G	G	different	26	0	0	7.69	92.31	0	Rv2434c	-	PROBABLE CONSERVED TRANSMEMBRANE PROTEIN
2734482	A	A	different	99	1.01	46.46	2.02	50.51	0	Rv2437	-	CONSERVED HYPOTHETICAL PROTEIN
2784617	A	G	different	161	68.32	1.24	30.43	0	0	between	Rv2478c	-	CONSERVED HYPOTHETICAL PROTEIN	and	Rv2479c	-	PROBABLE TRANSPOSASE
2784618	A	C	different	154	71.43	24.03	3.9	0.65	0	between	Rv2478c	-	CONSERVED HYPOTHETICAL PROTEIN	and	Rv2479c	-	PROBABLE TRANSPOSASE
2851167	T	T	different	3	0	66.67	33.33	0	0	Rv2526	-	HYPOTHETICAL PROTEIN
2866671	G	G	different	6	83.33	0	16.67	0	0	Rv2543	lppA	PROBABLE CONSERVED LIPOPROTEIN LPPA
2866677	A	A	different	6	16.67	66.67	16.67	0	0	Rv2543	lppA	PROBABLE CONSERVED LIPOPROTEIN LPPA
2867575	T	T	different	12	0	83.33	8.33	8.33	0	Rv2544	lppB	PROBABLE CONSERVED LIPOPROTEIN LPPB
2944515	A	A	same	132	68.94	31.06	0	0	0	Rv2615c	PE_PGRS45	PE-PGRS FAMILY PROTEIN
2944524	C	C	same	109	0	78.9	21.1	0	0	Rv2615c	PE_PGRS45	PE-PGRS FAMILY PROTEIN
2960506	C	C	different	64	0	7.81	0	92.19	0	Rv2634c	PE_PGRS46	PE-PGRS FAMILY PROTEIN
2972109	T	G	different	218	0.46	0.92	8.26	90.37	0	between	Rv2647	-	HYPOTHETICAL PROTEIN	and	Rv2648	-	PROBABLE TRANSPOSASE FOR INSERTION SEQUENCE ELEMENT IS6110
2972110	G	C	different	236	1.69	4.24	94.07	0	0	between	Rv2647	-	HYPOTHETICAL PROTEIN	and	Rv2648	-	PROBABLE TRANSPOSASE FOR INSERTION SEQUENCE ELEMENT IS6110
2973460	T	A	different	145	11.72	6.21	11.72	70.34	0	between	Rv2649	-	PROBABLE TRANSPOSASE FOR INSERTION SEQUENCE ELEMENT IS6110	and	Rv2650c	-	POSSIBLE phiRv2 PROPHAGE PROTEIN
2973463	A	T	different	110	54.55	0.91	0.91	43.64	0	between	Rv2649	-	PROBABLE TRANSPOSASE FOR INSERTION SEQUENCE ELEMENT IS6110	and	Rv2650c	-	POSSIBLE phiRv2 PROPHAGE PROTEIN
3007228	A	A	different	8	0	12.5	87.5	0	0	between	Rv2689c	-	CONSERVED HYPOTHETICAL ALANINE AND VALINE AND GLYCINE RICH PROTEIN	and	Rv2690c	-	PROBABLE CONSERVED INTEGRAL MEMBRANE ALANINE AND VALINE AND LEUCINE RICH PROTEIN
3120518	T	T	different	19	68.42	0	5.26	26.32	0	between	Rv2813	-	CONSERVED HYPOTHETICAL PROTEIN	and	Rv2814c	-	PROBABLE TRANSPOSASE
3120522	G	G	same	163	0	0	71.78	28.22	0	between	Rv2813	-	CONSERVED HYPOTHETICAL PROTEIN	and	Rv2814c	-	PROBABLE TRANSPOSASE
3121880	G	G	same	86	0	0	74.42	25.58	0	between	Rv2815c	-	PROBABLE TRANSPOSASE	and	Rv2816c	-	CONSERVED HYPOTHETICAL PROTEIN
3121883	T	T	same	54	0	0	42.59	57.41	0	between	Rv2815c	-	PROBABLE TRANSPOSASE	and	Rv2816c	-	CONSERVED HYPOTHETICAL PROTEIN
3131473	A	C	same	156	21.15	76.92	0.64	1.28	0	Rv2823c	-	CONSERVED HYPOTHETICAL PROTEIN
3136029	T	T	different	431	0	0	53.36	46.64	0	Rv2828c	-	CONSERVED HYPOTHETICAL PROTEIN
3194243	C	C	same	53	0	84.91	15.09	0	0	Rv2885c	-	PROBABLE TRANSPOSASE
3194245	G	G	same	60	0	8.33	91.67	0	0	Rv2885c	-	PROBABLE TRANSPOSASE
3215623	G	G	different	23	0	34.78	0	65.22	0	between	Rv2905	lppW	PROBABLE CONSERVED ALANINE RICH LIPOPROTEIN LPPW	and	Rv2906c	trmD	PROBABLE TRNA (GUANINE-N1)-METHYLTRANSFERASE TRMD (M1G-METHYLTRANSFERASE) (TRNA [GM37] METHYLTRANSFERASE)
3228143	G	T	same	247	0	1.21	5.67	93.12	0	Rv2917	-	CONSERVED HYPOTHETICAL ALANINE AND ARGININE RICH PROTEIN
3232759	G	A	same	293	70.65	0	29.35	0	0	between	Rv2920c	amt	PROBABLE AMMONIUM-TRANSPORT INTEGRAL MEMBRANE PROTEIN AMT	and	Rv2921c	ftsY	PROBABLE CELL DIVISION PROTEIN FTSY (SRP RECEPTOR) (SIGNAL RECOGNITION PARTICLE RECEPTOR)
3239662	A	A	different	817	42.35	0.49	57.16	0	0	between	Rv2924c	fpg	PROBABLE FORMAMIDOPYRIMIDINE-DNA GLYCOSYLASE FPG (FAPY-DNA GLYCOSYLASE)	and	Rv2925c	rnc	PROBABLE RIBONUCLEASE III RNC (RNASE III)
3248074	G	A	same	731	85.91	0.14	13.95	0	0	Rv2931	ppsA	PHENOLPTHIOCEROL SYNTHESIS TYPE-I POLYKETIDE SYNTHASE PPSA
3248075	C	T	same	715	0	14.55	0	85.45	0	Rv2931	ppsA	PHENOLPTHIOCEROL SYNTHESIS TYPE-I POLYKETIDE SYNTHASE PPSA
3378554	C	C	different	59	0	38.98	0	61.02	0	between	Rv3018c	PPE46	PPE FAMILY PROTEIN	and	Rv3019c	esxR	SECRETED ESAT-6 LIKE PROTEIN ESXR (TB10.3) (ESAT-6 LIKE PROTEIN 9)
3379028	C	C	different	107	0	25.23	0	74.77	0	between	Rv3019c	esxR	SECRETED ESAT-6 LIKE PROTEIN ESXR (TB10.3) (ESAT-6 LIKE PROTEIN 9)	and	Rv3020c	esxS	ESAT-6 LIKE PROTEIN ESXS
3379784	C	A	same	394	84.01	15.48	0.51	0	0	Rv3021c	PPE47	PPE FAMILY PROTEIN
3379788	C	G	same	478	0	5.65	94.35	0	0	Rv3021c	PPE47	PPE FAMILY PROTEIN
3482717	A	A	different	1375	25.09	0.07	74.84	0	0	between	Rv3115	-	PROBABLE TRANSPOSASE	and	Rv3116	moeB2	PROBABLE MOLYBDENUM COFACTOR BIOSYNTHESIS PROTEIN MOEB2 (MPT-SYNTHASE SULFURYLASE) (MOLYBDOPTERIN SYNTHASE SULPHURYLASE)
3493907	T	T	different	104	67.31	2.88	29.81	0	0	between	Rv3127	-	CONSERVED HYPOTHETICAL PROTEIN	and	Rv3129	-	CONSERVED HYPOTHETICAL PROTEIN
3551230	T	A	different	147	16.33	0.68	0	82.99	0	between	Rv3183	-	POSSIBLE TRANSCRIPTIONAL REGULATORY PROTEIN	and	Rv3184	-	PROBABLE TRANSPOSASE
3551231	G	G	same	177	1.69	6.21	92.09	0	0	between	Rv3183	-	POSSIBLE TRANSCRIPTIONAL REGULATORY PROTEIN	and	Rv3184	-	PROBABLE TRANSPOSASE
3552713	T	C	different	368	0.27	32.61	0.54	66.58	0	between	Rv3185	-	PROBABLE TRANSPOSASE	and	Rv3186	-	PROBABLE TRANSPOSASE
3590685	T	G	same	18	0	0	83.33	16.67	0	between	Rv3212	-	CONSERVED HYPOTHETICAL ALANINE VALINE RICH PROTEIN	and	Rv3213c	-	POSSIBLE SOJ/PARA-RELATED PROTEIN
3590686	G	C	same	25	0	88	12	0	0	between	Rv3212	-	CONSERVED HYPOTHETICAL ALANINE VALINE RICH PROTEIN	and	Rv3213c	-	POSSIBLE SOJ/PARA-RELATED PROTEIN
3663861	C	C	same	322	11.18	88.82	0	0	0	Rv3281	-	CONSERVED HYPOTHETICAL PROTEIN
3663862	C	C	same	340	15.88	83.82	0.29	0	0	Rv3281	-	CONSERVED HYPOTHETICAL PROTEIN
3710382	T	A	same	282	53.19	0.35	0.71	45.74	0	between	Rv3324c	moaC3	PROBABLE MOLYBDENUM COFACTOR BIOSYNTHESIS PROTEIN C 3 MOAC3	and	Rv3325	-	PROBABLE TRANSPOSASE
3710385	A	T	different	261	85.06	1.15	0	13.79	0	between	Rv3324c	moaC3	PROBABLE MOLYBDENUM COFACTOR BIOSYNTHESIS PROTEIN C 3 MOAC3	and	Rv3325	-	PROBABLE TRANSPOSASE
3730466	A	A	different	2062	48.35	0.1	51.55	0	0	Rv3343c	PPE54	PPE FAMILY PROTEIN
3730642	G	G	different	4	50	0	50	0	0	Rv3343c	PPE54	PPE FAMILY PROTEIN
3730993	A	A	different	1622	22.13	0.55	77.31	0	0	Rv3343c	PPE54	PPE FAMILY PROTEIN
3732310	G	A	different	5040	37.64	0.02	62.3	0.04	0	Rv3343c	PPE54	PPE FAMILY PROTEIN
3732624	A	A	different	2815	49.48	0.07	50.44	0	0	Rv3343c	PPE54	PPE FAMILY PROTEIN
3735802	C	C	different	1347	0.07	20.49	79.44	0	0	Rv3343c	PPE54	PPE FAMILY PROTEIN
3736024	A	A	different	13	30.77	7.69	53.85	7.69	0	Rv3343c	PPE54	PPE FAMILY PROTEIN
3736108	A	A	different	2746	40.57	0.07	59.36	0	0	Rv3343c	PPE54	PPE FAMILY PROTEIN
3737502	C	C	different	14	92.86	7.14	0	0	0	Rv3344c	PE_PGRS49	PE-PGRS FAMILY PROTEIN
3739505	A	A	different	34	11.76	0	88.24	0	0	Rv3345c	PE_PGRS50	PE-PGRS FAMILY PROTEIN
3753116	C	T	same	1150	0	31.3	0	68.7	0	Rv3347c	PPE55	PPE FAMILY PROTEIN
3779700	C	C	same	43	0	65.12	34.88	0	0	Rv3367	PE_PGRS51	PE-PGRS FAMILY PROTEIN
3795058	T	C	different	223	0.45	29.6	3.14	66.82	0	between	Rv3379c	dxs2	PROBABLE 1-DEOXY-D-XYLULOSE 5-PHOSPHATE SYNTHASE DXS2 (1-DEOXYXYLULOSE-5-PHOSPHATE SYNTHASE) (DXP SYNTHASE) (DXPS)	and	Rv3380c	-	PROBABLE TRANSPOSASE
3795059	G	A	different	228	24.12	0.88	74.56	0.44	0	between	Rv3379c	dxs2	PROBABLE 1-DEOXY-D-XYLULOSE 5-PHOSPHATE SYNTHASE DXS2 (1-DEOXYXYLULOSE-5-PHOSPHATE SYNTHASE) (DXP SYNTHASE) (DXPS)	and	Rv3380c	-	PROBABLE TRANSPOSASE
3796411	C	G	different	265	0	84.91	14.34	0.75	0	between	Rv3381c	-	PROBABLE TRANSPOSASE	and	Rv3382c	lytB1	PROBABLE LYTB-RELATED PROTEIN LYTB1
3796412	A	T	different	275	71.64	1.82	0	26.55	0	between	Rv3381c	-	PROBABLE TRANSPOSASE	and	Rv3382c	lytB1	PROBABLE LYTB-RELATED PROTEIN LYTB1
3802155	G	G	different	12	0	58.33	41.67	0	0	Rv3388	PE_PGRS52	PE-PGRS FAMILY PROTEIN
3802158	G	G	different	10	40	30	30	0	0	Rv3388	PE_PGRS52	PE-PGRS FAMILY PROTEIN
3842620	A	A	different	2263	18.12	0.04	81.84	0	0	Rv3425	PPE57	PPE FAMILY PROTEIN
3842625	A	A	different	2286	17.98	0.04	81.98	0	0	Rv3425	PPE57	PPE FAMILY PROTEIN
3847238	C	C	different	56	0	3.57	1.79	94.64	0	Rv3429	PPE59	PPE FAMILY PROTEIN
3874725	T	T	different	74	58.11	0	0	41.89	0	Rv3453	-	POSSIBLE CONSERVED TRANSMEMBRANE PROTEIN
3874726	A	A	same	67	50.75	49.25	0	0	0	Rv3453	-	POSSIBLE CONSERVED TRANSMEMBRANE PROTEIN
3883915	G	A	same	734	60.63	0.41	38.96	0	0	Rv3466	-	CONSERVED HYPOTHETICAL PROTEIN
3892131	T	T	same	129	12.4	0	0	87.6	0	between	Rv3475	-	POSSIBLE TRANSPOSASE FOR INSERTION ELEMENT IS6110 [SECOND PART]	and	Rv3476c	kgtP	PROBABLE DICARBOXYLIC ACID TRANSPORT INTEGRAL MEMBRANE PROTEIN KGTP (DICARBOXYLATE TRANSPORTER)
3892133	A	G	different	108	66.67	1.85	31.48	0	0	between	Rv3475	-	POSSIBLE TRANSPOSASE FOR INSERTION ELEMENT IS6110 [SECOND PART]	and	Rv3476c	kgtP	PROBABLE DICARBOXYLIC ACID TRANSPORT INTEGRAL MEMBRANE PROTEIN KGTP (DICARBOXYLATE TRANSPORTER)
3927606	G	G	different	26	88.46	0	11.54	0	0	Rv3507	PE_PGRS53	PE-PGRS FAMILY PROTEIN
3931461	C	G	same	14	0	35.71	64.29	0	0	Rv3508	PE_PGRS54	PE-PGRS FAMILY PROTEIN
3931547	C	C	same	22	0	77.27	22.73	0	0	Rv3508	PE_PGRS54	PE-PGRS FAMILY PROTEIN
3934699	G	A	same	34	52.94	0	47.06	0	0	Rv3508	PE_PGRS54	PE-PGRS FAMILY PROTEIN
3934733	G	G	different	8	0	75	25	0	0	Rv3508	PE_PGRS54	PE-PGRS FAMILY PROTEIN
3934734	G	G	different	8	50	0	50	0	0	Rv3508	PE_PGRS54	PE-PGRS FAMILY PROTEIN
3935245	G	G	different	2	0	50	50	0	0	Rv3508	PE_PGRS54	PE-PGRS FAMILY PROTEIN
3935335	T	T	different	29	0	93.1	6.9	0	0	Rv3508	PE_PGRS54	PE-PGRS FAMILY PROTEIN
3935471	C	C	different	8	0	25	25	50	0	Rv3508	PE_PGRS54	PE-PGRS FAMILY PROTEIN
3935474	C	C	different	3	0	33.33	66.67	0	0	Rv3508	PE_PGRS54	PE-PGRS FAMILY PROTEIN
3935494	C	C	different	4	75	0	25	0	0	Rv3508	PE_PGRS54	PE-PGRS FAMILY PROTEIN
3936086	C	C	different	10	0	10	20	70	0	Rv3508	PE_PGRS54	PE-PGRS FAMILY PROTEIN
3936109	C	C	different	9	77.78	22.22	0	0	0	Rv3508	PE_PGRS54	PE-PGRS FAMILY PROTEIN
3941723	A	A	same	4	50	50	0	0	0	Rv3511	PE_PGRS55	PE-PGRS FAMILY PROTEIN
3941846	C	C	same	4	0	50	50	0	0	Rv3512	PE_PGRS56	PE-PGRS FAMILY PROTEIN
3943753	G	G	different	7	0	85.71	14.29	0	0	Rv3512	PE_PGRS56	PE-PGRS FAMILY PROTEIN
3946250	C	G	same	25	0	48	52	0	0	Rv3514	PE_PGRS57	PE-PGRS FAMILY PROTEIN
3946335	C	G	different	16	0	93.75	6.25	0	0	Rv3514	PE_PGRS57	PE-PGRS FAMILY PROTEIN
3946336	C	C	same	16	0	81.25	18.75	0	0	Rv3514	PE_PGRS57	PE-PGRS FAMILY PROTEIN
3946879	C	G	different	38	0	94.74	5.26	0	0	Rv3514	PE_PGRS57	PE-PGRS FAMILY PROTEIN
3947346	A	C	different	20	85	15	0	0	0	Rv3514	PE_PGRS57	PE-PGRS FAMILY PROTEIN
3949845	G	G	different	2	0	50	50	0	0	Rv3514	PE_PGRS57	PE-PGRS FAMILY PROTEIN
3949847	A	A	different	3	33.33	0	66.67	0	0	Rv3514	PE_PGRS57	PE-PGRS FAMILY PROTEIN
4032625	G	G	different	69	0	5.8	0	94.2	0	Rv3590c	PE_PGRS58	PE-PGRS FAMILY PROTEIN
4060100	G	A	same	724	56.35	0.14	43.51	0	0	Rv3619c	esxV	PUTATIVE ESAT-6 LIKE PROTEIN ESXV (ESAT-6 LIKE PROTEIN 1)
4095002	G	A	different	33	42.42	57.58	0	0	0	Rv3655c	-	CONSERVED HYPOTHETICAL PROTEIN
4120983	A	G	same	1808	22.46	0.39	76.99	0.17	0	between	Rv3680	-	PROBABLE ANION TRANSPORTER ATPASE	and	Rv3681c	whiB4	PROBABLE TRANSCRIPTIONAL REGULATORY PROTEIN WHIB-LIKE WHIB4
4124351	C	C	different	34	0	0	61.76	38.24	0	between	Rv3682	ponA2	PROBABLE BIFUNCTIONAL MEMBRANE-ASSOCIATED PENICILLIN-BINDING PROTEIN 1A/1B PONA2 (MUREIN POLYMERASE) [INCLUDES	PENICILLIN-INSENSITIVE TRANSGLYCOSYLASE (PEPTIDOGLYCAN TGASE) + PENICILLIN-SENSITIVE TRANSPEPTIDASE (DD-TRANSPEPTIDASE)]	and	Rv3683	-	CONSERVED HYPOTHETICAL PROTEIN
4170965	G	G	same	55	49.09	0	50.91	0	0	Rv3725	-	POSSIBLE OXIDOREDUCTASE
4212834	C	C	different	42	83.33	0	0	16.67	0	Rv3766	-	HYPOTHETICAL PROTEIN
4212835	C	C	different	41	41.46	0	58.54	0	0	Rv3766	-	HYPOTHETICAL PROTEIN
4264382	A	A	different	22	22.73	77.27	0	0	0	between	Rv3802c	-	PROBABLE CONSERVED MEMBRANE PROTEIN	and	Rv3803c	fbpD	SECRETED MPT51/MPB51 ANTIGEN PROTEIN FBPD (MPT51/MPB51 ANTIGEN 85 COMPLEX C) (AG58C) (MYCOLYL TRANSFERASE 85C) (FIBRONECTIN-BINDING PROTEIN C) (85C)
4338596	C	G	same	57	0	1.75	57.89	40.35	0	between	Rv3862c	whiB6	POSSIBLE TRANSCRIPTIONAL REGULATORY PROTEIN WHIB-LIKE WHIB6	and	Rv3863	-	HYPOTHETICAL ALANINE RICH PROTEIN
4369458	A	A	different	40	32.5	67.5	0	0	0	Rv3886c	mycP2	PROBABLE ALANINE AND PROLINE RICH MEMBRANE-ANCHORED MYCOSIN MYCP2 (SERINE PROTEASE) (SUBTILISIN-LIKE PROTEASE) (SUBTILASE-LIKE) (MYCOSIN-2)
4383146	C	G	same	57	0	28.07	71.93	0	0	Rv3897c	-	CONSERVED HYPOTHETICAL PROTEIN
