# Supplementary material for: Independent Large Scale Duplications in Multiple M. tuberculosis Lineages Overlapping the Same Genomic Region
Source: PLoS One. 2012 Feb 7;7(2):e26038. doi: 10.1371/journal.pone.0026038 (PMC3274525; doi:10.1371/journal.pone.0026038)
Supplement: Data S4 — List of gene IDs removed from the SNP tree involving classic drug resistance genes and members of repetitive genes families. (TXT) [file pone.0026038.s004.txt]

MTB000019
Rv0005
Rv0006
Rv0129c
Rv0340
Rv0341
Rv0342
Rv0343
Rv0667
Rv0682
Rv1267c
Rv1483
Rv1484
Rv1592c
Rv1694
Rv1772
Rv1854c
Rv1908c
Rv1909c
Rv2043c
Rv2242
Rv2243
Rv2245
Rv2247
Rv2427A
Rv2428
Rv2764c
Rv2846c
Rv3124
Rv3125c
Rv3126c
Rv3139
Rv3264c
Rv3266c
Rv3566c
Rv3793
Rv3794
Rv3795
Rv3854c
Rv3919c
Rv0031
Rv0797
Rv1035c
Rv1036c
Rv1041c
Rv1042c
Rv1756c
Rv1757c
Rv1763
Rv1764
Rv2512c
Rv2666
Rv2943
Rv2944
Rv1054
Rv2646
Rv3751
Rv0151c
Rv0152c
Rv0159c
Rv0160c
Rv0285
Rv0335c
Rv0916c
Rv1040c
Rv1088
Rv1089
Rv1169c
Rv1172c
Rv1195
Rv1214c
Rv1386
Rv1430
Rv1646
Rv1788
Rv1791
Rv1806
Rv2107
Rv2328
Rv2408
Rv2431c
Rv2519
Rv2769c
Rv3018A
Rv3022A
Rv3477
Rv3478
Rv3622c
Rv3650
Rv3746c
Rv3893c
Rv3872
Rv0109
Rv0124
Rv0278c
Rv0279c
Rv0297
Rv0532
Rv0578c
Rv0742
Rv0746
Rv0747
Rv0754
Rv0832
Rv0833
Rv0834c
Rv0872c
Rv0977
Rv0978c
Rv0980c
Rv1067c
Rv1068c
Rv1087
Rv1091
Rv1243c
Rv1325c
Rv1396c
Rv1441c
Rv1450c
Rv1452c
Rv1468c
Rv1651c
Rv1768
Rv1803c
Rv1818c
Rv1840c
Rv1983
Rv2126c
Rv2162c
Rv2340c
Rv2371
Rv2396
Rv2487c
Rv2490c
Rv2591
Rv2615c
Rv2634c
Rv2741
Rv2853
Rv3344c
Rv3345c
Rv3367
Rv3388
Rv3507
Rv3508
Rv3511
Rv3512
Rv3514
Rv3590c
Rv3595c
Rv3812
Rv3652
Rv3653
Rv1586c
Rv1573
Rv1575
Rv1576c
Rv1577c
Rv1578c
Rv1579c
Rv1580c
Rv1581c
Rv1582c
Rv1583c
Rv1584c
Rv1585c
Rv1574
Rv2659c
Rv2651c
Rv2650c
Rv2652c
Rv2653c
Rv2654c
Rv2655c
Rv2656c
Rv2657c
Rv0096
Rv0256c
Rv0280
Rv0286
Rv0304c
Rv0305c
Rv0354c
Rv0355c
Rv0387c
Rv0388c
Rv0442c
Rv0453
Rv0755c
Rv0878c
Rv0915c
Rv1039c
Rv1135c
Rv1168c
Rv1196
Rv1361c
Rv1387
Rv1548c
Rv1705c
Rv1706c
Rv1753c
Rv1787
Rv1789
Rv1790
Rv1800
Rv1801
Rv1802
Rv1807
Rv1808
Rv1809
Rv1917c
Rv1918c
Rv2108
Rv2123
Rv2352c
Rv2353c
Rv2356c
Rv2430c
Rv2608
Rv2768c
Rv2770c
Rv2892c
Rv3018c
Rv3021c
Rv3022c
Rv3125c
Rv3135
Rv3136
Rv3144c
Rv3159c
Rv3343c
Rv3347c
Rv3350c
Rv3425
Rv3426
Rv3429
Rv3532
Rv3533c
Rv3539
Rv3558
Rv3621c
Rv3738c
Rv3739c
Rv3873
Rv3892c
Rv0741
Rv0755A
Rv0795
Rv0796
Rv0850
Rv0920c
Rv0922
Rv1034c
Rv1047
Rv1149
Rv1199c
Rv1313c
Rv1369c
Rv1370c
Rv1765A
Rv2013
Rv2014
Rv2105
Rv2106
Rv2167c
Rv2168c
Rv2177c
Rv2278
Rv2279
Rv2354
Rv2355
Rv2424c
Rv2479c
Rv2480c
Rv2648
Rv2649
Rv2791c
Rv2810c
Rv2812
Rv2814c
Rv2815c
Rv2885c
Rv2943A
Rv2961
Rv2978c
Rv3023c
Rv3115
Rv3184
Rv3185
Rv3186
Rv3187
Rv3191c
Rv3325
Rv3326
Rv3327
Rv3348
Rv3349c
Rv3380c
Rv3381c
Rv3386
Rv3387
Rv3427c
Rv3428c
Rv3430c
Rv3474
Rv3475
Rv3636
Rv3637
Rv3638
Rv3640c
Rv3798
Rv3827c
Rv3844
